# Supplementary material for: High-content siRNA screening of the kinome identifies kinases involved in Alzheimer's disease-related tau hyperphosphorylation
Source: BMC Genomics. 2010 Jan 12;11:25. doi: 10.1186/1471-2164-11-25 (PMC2820455; doi:10.1186/1471-2164-11-25)
Supplement: Additional file 1 — Total tau and 12E8 tau data for all siRNAs in the Qiagen Kinome siRNA library. All data from the kinome siRNA library screen. p Tau refers to 12E8 tau. Cumulative results columns represent the average of the three independent experiments reported. [file 1471-2164-11-25-S1.XLS]

## Sheet: Sheet1
		Run 1 values			Run 2 values			Run 3 values			Cumulative pTau results				Cumulative total Tau results				Cumulative pTau/total Tau results
Well Contents	Average Cell Count	pTau	pTau2	pTau3	Total Tau	Total Tau2	Total Tau3	ptau/total Tau	ptau/total Tau2	ptau/total tau3	Average pTau	St Dev	pvalue	Z score	Average Total Tau	St Dev2	pvalue2	Z score3	Average pTau/total Tau	St Dev3	pvalue3	Z score2
AAK1 s1	155	1.06182	1.20902	1.28131	1.04109	0.856524	0.995688	1.01992	1.41154	1.28686	1.18405	0.111853	0.10422	0.315644	0.964433	0.0961696	0.5874	0.560833	1.23944	0.20007	0.17394	-0.275171
AAK1 s2	53	1.09388	1.24184	0.843602	1.27356	0.940285	1.16454	0.858917	1.3207	0.724408	1.05977	0.201296	0.658228	-1.00221	1.12613	0.169924	0.327334	1.84107	0.968009	0.312757	0.875694	-1.76811
AATK s1	109	1.01821	1.18966	1.3332	0.894987	0.738627	0.911323	1.13768	1.61064	1.46293	1.18036	0.1577	0.186128	-0.660806	0.848312	0.0953412	0.110319	-0.358573	1.40375	0.241969	0.101772	-0.229562
AATK s2	15	1.51576	1.02901	1.44839	0.668479	1.10942	0.854712	2.26748	0.927513	1.69459	1.33105	0.26374	0.161741	0.415769	0.877538	0.221357	0.439068	-0.127171	1.62986	0.672324	0.246133	0.829511
ABL1 s1	72	0.969554	0.981172	0.826104	0.851109	1.09443	0.704588	1.13917	0.896516	1.17246	0.92561	0.0863705	0.274273	-1.26035	0.883375	0.196913	0.412832	-0.0809581	1.06938	0.150629	0.508659	-1.14071
ABL1 s2	204	0.936039	0.996811	0.737295	1.05841	1.03704	1.21643	0.884386	0.961207	0.606114	0.890048	0.135733	0.295698	-1.09726	1.10396	0.097987	0.207515	1.66555	0.817236	0.186828	0.232276	-1.93117
ABL2 s1	168	1.18023	1.15284	0.900356	0.89899	1.04787	1.12426	1.31284	1.10018	0.800842	1.07781	0.154288	0.474504	-0.725392	1.02371	0.114563	0.754328	1.03014	1.07129	0.257219	0.678582	-1.2757
ABL2 s2	157	0.918455	1.26246	0.786335	0.995587	0.937893	1.04611	0.922526	1.34606	0.751674	0.989084	0.245795	0.945688	-0.768896	0.993198	0.054149	0.84793	0.788579	1.00675	0.306014	0.97298	-1.28853
ACVR1 s1	179	0.781812	0.45575	0.690567	0.742416	0.744244	0.862901	1.05306	0.612367	0.800285	0.64271	0.168216	0.0665921	-2.12521	0.783187	0.0690401	0.0321771	-0.874213	0.821905	0.221143	0.297775	-1.74092
ACVR1 s2	237	0.733614	1.02204	0.649435	0.690166	0.728112	0.781261	1.06295	1.40369	0.831265	0.801698	0.195413	0.220882	-1.85696	0.73318	0.0457584	0.0096617	-1.27015	1.0993	0.287939	0.610902	-0.96089
ACVR1B s1	275	0.669373	0.852364	0.951038	0.537397	0.730833	1.12459	1.24558	1.16629	0.845675	0.824258	0.142921	0.166929	-1.3641	0.797607	0.299238	0.362073	-0.760042	1.08585	0.211742	0.555248	-0.774541
ACVR1B s2	100	0.882328	1.20924	0.745904	0.93074	0.820094	0.876652	0.947985	1.47451	0.850855	0.945823	0.238103	0.731554	-1.47518	0.875829	0.0553279	0.0602595	-0.140708	1.09112	0.335561	0.684431	-1.26468
ACVR2 s1	316	0.989772	0.978775	1.5024	0.784664	1.06378	0.673031	1.2614	0.920089	2.23229	1.15698	0.299192	0.459389	0.417394	0.840493	0.201269	0.303513	-0.42353	1.47126	0.68081	0.353338	0.871107
ACVR2 s2	137	0.836903	1.18561	0.845666	0.95352	0.981693	0.734637	0.877699	1.20773	1.15113	0.956061	0.198848	0.738768	-0.760867	0.88995	0.13524	0.294091	-0.0289003	1.07885	0.176487	0.519968	-0.858923
ACVRL1 s1	235	0.681211	0.538835	1.86299	0.525019	0.810231	0.605892	1.2975	0.665038	3.07479	1.02768	0.726896	0.953415	-0.812519	0.647047	0.146992	0.0532395	-1.95212	1.67911	1.24938	0.445846	1.32106
ACVRL1 s2	221	0.81171	0.941846	0.822724	0.803016	0.817908	0.699458	1.01083	1.15153	1.17623	0.85876	0.0721648	0.077091	-1.757	0.77346	0.0645194	0.0259884	-0.951224	1.11286	0.0892239	0.159826	-1.01219
ADCK1 s1	371	0.950227	1.1762	0.97293	0.836561	0.945387	0.527945	1.13587	1.24415	1.84286	1.03312	0.12443	0.690069	-1.00827	0.769964	0.216543	0.207136	-0.978905	1.40763	0.380791	0.20489	0.0173138
ADCK1 s2	372	1.02934	1.08001	0.86899	0.774929	1.16616	0.706969	1.3283	0.926127	1.22918	0.99278	0.11016	0.919989	-0.936027	0.882686	0.247837	0.498455	-0.0864097	1.1612	0.209526	0.314213	-0.79401
ADCK2 s1	390	1.06745	1.32617	1.19294	0.83481	0.692678	1.12885	1.27867	1.91456	1.05677	1.19552	0.12938	0.120204	-0.751784	0.885447	0.222454	0.466549	-0.0645491	1.41667	0.445232	0.246481	-0.252777
ADCK2 s2	317	0.838559	1.0971	1.46276	0.838395	0.962781	0.939659	1.00019	1.13951	1.5567	1.13281	0.313631	0.539612	-0.224976	0.913612	0.0661572	0.152109	0.158445	1.23213	0.289583	0.299425	-0.503837
ADCK4 s1	367	0.812838	1.2765	1.07441	0.763644	0.769094	0.694848	1.06442	1.65974	1.54625	1.05458	0.232465	0.723639	-1.13631	0.742529	0.0413825	0.00850137	-1.19613	1.42347	0.316082	0.146084	-0.0348398
ADCK4 s2	419	1.14382	0.824775	1.20523	0.880795	0.76412	0.773953	1.29862	1.07938	1.55724	1.05794	0.204249	0.671811	-0.659856	0.806289	0.064711	0.0352439	-0.691297	1.31175	0.239201	0.15257	-0.186576
ADCK5 s1	413	1.29059	0.899023	1.32127	0.990325	1.17965	0.857233	1.3032	0.762113	1.54132	1.17029	0.235429	0.336885	0.18995	1.00907	0.162021	0.931618	0.914232	1.20221	0.399301	0.472922	-0.470666
MARK2 s1	453	0.712246	0.680278	0.624437	0.942331	1.02049	0.973923	0.755835	0.666621	0.641157	0.67232	0.0444421	0.0060757	-2.02664	0.978913	0.0393159	0.450975	0.675481	0.686803	0.06022	0.0121814	-2.32059
ADK s1	441	1.0008	1.26507	1.07927	0.906142	0.871858	0.668423	1.10446	1.451	1.61465	1.11505	0.13572	0.279776	-0.116935	0.815475	0.128499	0.130695	-0.618571	1.39004	0.260504	0.12206	0.300316
ADK s2	371	1.02604	1.13185	1.10426	0.976322	0.69818	0.737432	1.05092	1.62114	1.49743	1.08738	0.054885	0.110194	-0.447903	0.803978	0.150539	0.152781	-0.709598	1.38983	0.299951	0.153237	0.155449
ADRBK1 s1	301	0.741054	0.983955	1.59535	0.93492	0.923075	0.674145	0.792639	1.06595	2.36648	1.10679	0.440195	0.715194	-0.630248	0.844046	0.147258	0.208043	-0.392348	1.40836	0.840937	0.488836	0.0143877
ADRBK1 s2	358	0.985485	0.730769	1.69947	0.952081	0.865346	0.85462	1.03508	0.844481	1.98857	1.13857	0.502168	0.67982	-0.186028	0.890683	0.0534428	0.0712566	-0.0230991	1.28938	0.61297	0.499454	-0.26317
ADRBK2 s1	194	1.12463	0.685718	0.770891	1.14199	1.03293	0.717946	0.984801	0.663857	1.07375	0.860413	0.232749	0.408016	-1.54022	0.964288	0.220197	0.805173	0.559681	0.907468	0.21561	0.534739	-1.75378
ADRBK2 s2	431	1.41615	0.807017	0.846264	0.921352	0.711972	0.779505	1.53704	1.1335	1.08564	1.02314	0.340921	0.917139	-0.534432	0.804276	0.106866	0.0866515	-0.707235	1.25206	0.247957	0.220353	-0.222301
AK1 s1	184	1.10275	1.29504	0.94798	1.22279	1.12131	0.673257	0.901832	1.15493	1.40805	1.11526	0.173868	0.369695	-0.580104	1.00579	0.292415	0.975772	0.888252	1.15494	0.253109	0.400144	-0.997489
AK1 s2	393	0.905832	1.22867	0.979025	0.8305	0.932235	0.697549	1.09071	1.31798	1.40352	1.03784	0.169263	0.735912	-0.42108	0.820095	0.117688	0.117938	-0.581988	1.27074	0.16167	0.101149	-0.126436
AK2 s1	290	0.948574	0.797959	0.973399	0.919406	0.806536	0.798953	1.03173	0.989366	1.21834	0.906644	0.0949389	0.230648	-1.06735	0.841632	0.0674611	0.0554979	-0.411468	1.07981	0.121827	0.374185	-0.899947
AK2 s2	452	1.24512	0.893377	1.21416	0.980311	0.760294	0.85806	1.27012	1.17504	1.41501	1.11755	0.194757	0.405554	-0.581546	0.866222	0.110235	0.170307	-0.216773	1.28673	0.120844	0.0544218	-0.475693
AK3 s1	235	0.730172	1.15379	1.23194	0.727849	0.758035	0.878879	1.00319	1.52208	1.40172	1.03863	0.269979	0.827368	-0.977592	0.788254	0.0799219	0.0443522	-0.834092	1.309	0.271586	0.187558	-0.368853
AK3 s2	421	1.10093	0.804248	1.51319	0.85828	0.717174	0.958633	1.28271	1.12141	1.57849	1.13945	0.356038	0.567479	-0.460424	0.844696	0.121301	0.15686	-0.387207	1.32754	0.231811	0.134168	-0.312403
AK3L1 s1	376	0.914993	1.63386	0.852739	0.82775	0.807919	0.784238	1.1054	2.02231	1.08735	1.13386	0.434127	0.646701	-0.298298	0.806636	0.0217845	0.00420414	-0.688553	1.40502	0.534666	0.319867	0.178489
AK3L1 s2	474	0.842257	1.29326	1.08603	0.849438	1.12355	0.858705	0.991545	1.15104	1.26473	1.07385	0.225749	0.628088	-0.800218	0.943899	0.155655	0.596172	0.39825	1.13577	0.137232	0.228727	-1.08925
AK5 s1	414	1.44229	1.19637	1.21116	0.872013	0.88343	0.740429	1.65397	1.35423	1.63576	1.28327	0.137908	0.0707253	0.129983	0.831957	0.0794707	0.0671309	-0.488066	1.54799	0.168045	0.0299456	0.497308
AK5 s2	425	0.957431	0.833538	1.07519	0.917312	0.914728	0.881229	1.04374	0.911241	1.22011	0.955387	0.12084	0.587995	-0.575743	0.904423	0.0201285	0.014464	0.0856922	1.05836	0.154951	0.58113	-0.778073
AK7 s1	399	1.2292	1.05941	0.856067	0.728053	0.774387	0.732507	1.68833	1.36806	1.16868	1.04823	0.186817	0.698549	-0.67517	0.744983	0.025562	0.00333239	-1.1767	1.40836	0.26216	0.114303	0.220157
AK7 s2	451	1.23458	0.906673	1.3724	0.999619	1.07751	0.88292	1.23505	0.841454	1.55438	1.17122	0.23924	0.340851	-0.738952	0.986682	0.0979368	0.835717	0.736992	1.2103	0.357109	0.415035	-0.976078
AKAP1 s1	402	1.3969	0.887176	0.904929	0.760585	1.07631	0.66323	1.83661	0.824273	1.36443	1.063	0.289298	0.742297	-1.20091	0.833376	0.215948	0.313161	-0.476832	1.34177	0.506547	0.363003	-0.411223
AKAP1 s2	435	1.09015	1.1334	1.25768	0.804032	1.04766	0.71135	1.35585	1.08184	1.76802	1.16041	0.086971	0.0855923	-1.45866	0.854349	0.173711	0.283568	-0.310779	1.4019	0.345403	0.181427	-0.478043
AKAP11 s1	199	0.670343	0.9011	1.11744	0.87566	0.832169	0.874028	0.765528	1.08283	1.27849	0.896293	0.223586	0.506059	-1.24384	0.860619	0.0246517	0.0102669	-0.26113	1.04228	0.258874	0.803839	-1.12857
AKAP11 s2	170	0.767912	0.626618	1.52774	0.826045	0.974942	0.696825	0.929625	0.642723	2.19243	0.97409	0.484652	0.934664	-0.916663	0.832604	0.139174	0.172628	-0.482946	1.25493	0.824477	0.645855	-0.288613
AKAP12 s1	442	1.11636	0.899513	0.928851	0.798618	0.769605	0.845206	1.39787	1.1688	1.09896	0.981575	0.117647	0.811626	-0.899758	0.804476	0.0381394	0.0124468	-0.705652	1.22188	0.156361	0.133244	-0.449232
AKAP12 s2	455	1.22981	0.610702	1.59093	0.931655	0.759002	1.11692	1.32003	0.804612	1.4244	1.14382	0.49574	0.665203	-1.05122	0.935857	0.178993	0.598114	0.33458	1.18301	0.331834	0.440259	-1.09283
PAK3 s2	170	0.727239	0.853616	0.827652	0.917312	1.31137	1.10714	0.792793	0.650932	0.747561	0.802835	0.0667435	0.0361399	-1.40539	1.11194	0.197075	0.428927	1.72875	0.730429	0.0724658	0.023251	-2.16498
AKAP13 s2	212	0.765393	0.854778	1.19213	0.792014	1.01779	0.75824	0.966389	0.839836	1.57223	0.937434	0.225057	0.677691	-1.45538	0.856015	0.141117	0.21922	-0.297583	1.12615	0.391466	0.632876	-1.03151
AKAP28 s1	154	0.924548	1.75394	1.33534	0.928424	0.651127	0.875775	0.995825	2.6937	1.52475	1.33794	0.414703	0.293585	0.954802	0.818442	0.147271	0.166275	-0.595074	1.73809	0.868812	0.27901	1.66828
AKAP28 s2	157	0.974487	1.0281	1.37451	0.959962	0.779405	0.864383	1.01513	1.31908	1.59017	1.1257	0.217141	0.421629	-0.160119	0.867917	0.0903306	0.126897	-0.203352	1.30813	0.287676	0.204722	-0.1164
AKAP3 s1	273	0.894174	1.21864	2.24383	0.893346	0.964053	0.895486	1.00093	1.26408	2.50571	1.45221	0.704496	0.381961	0.470703	0.917628	0.0402194	0.0710976	0.190249	1.59024	0.803669	0.331244	0.32982
AKAP3 s2	14	1.78295	1.16474	1.99303	0.919701	1.02436	0.76279	1.93862	1.13704	2.61281	1.64691	0.430576	0.121366	-0.690333	0.902283	0.131652	0.327345	0.0687526	1.89616	0.738802	0.170431	1.12207
AKAP4 s1	471	1.30428	1.39011	0.769258	0.777296	0.77761	0.922326	1.67797	1.78767	0.834041	1.15455	0.336421	0.509644	-0.195689	0.825744	0.0836429	0.0689515	-0.53726	1.43323	0.521802	0.28701	0.286471
AKAP4 s2	458	0.744381	0.885072	1.34177	0.855817	0.789502	0.923812	0.869789	1.12105	1.45242	0.990406	0.312312	0.962404	-0.607288	0.856377	0.0671564	0.0657711	-0.294718	1.14775	0.292234	0.473529	-0.597149
AKAP5 s1	375	1.87489	1.2515	0.745116	0.795399	0.887025	0.883366	2.35717	1.41089	0.843496	1.2905	0.565897	0.467739	0.204997	0.855263	0.0518765	0.0402535	-0.303538	1.53719	0.764701	0.347804	0.4652
AKAP5 s2	362	1.18018	0.994571	1.15438	0.88673	0.937783	0.768031	1.33093	1.06056	1.50304	1.10971	0.100544	0.19934	-0.363054	0.864182	0.0870935	0.114084	-0.232925	1.29817	0.223052	0.146595	-0.238903
AKAP6 s1	441	1.2739	1.02774	1.06746	0.839121	1.11241	0.59899	1.51813	0.923891	1.78211	1.12303	0.132152	0.248172	-0.496753	0.850172	0.256886	0.418739	-0.343846	1.40804	0.439571	0.249132	0.0782423
AKAP6 s2	412	1.01175	1.1463	1.17646	0.871354	1.25314	0.99128	1.16113	0.914742	1.18681	1.1115	0.0876925	0.15855	-0.94549	1.03859	0.195238	0.764717	1.14798	1.08756	0.150213	0.418972	-1.35873
AKAP7 s1	382	1.10336	0.710485	1.28563	0.704289	0.751454	0.67962	1.56663	0.94548	1.89168	1.03316	0.293928	0.863136	-1.13862	0.711788	0.0364995	0.00530349	-1.43953	1.46793	0.480762	0.233874	0.19083
AKAP7 s2	433	0.72059	0.711888	1.1439	0.765456	0.807545	0.792216	0.941386	0.881545	1.44393	0.858793	0.24695	0.426365	-1.06315	0.788406	0.0213015	0.00336124	-0.832892	1.08895	0.30887	0.667365	-0.671746
AKAP8 s1	112	0.861312	0.518175	1.06742	0.964387	0.894997	0.897513	0.893119	0.578969	1.1893	0.815635	0.277455	0.368788	-1.35461	0.918966	0.0393559	0.0704209	0.200837	0.887131	0.305212	0.587426	-1.54152
AKAP8 s2	62	1.21722	0.672795	1.4735	1.31115	0.875546	0.733432	0.928359	0.76843	2.00905	1.12117	0.408901	0.658841	-0.170036	0.973376	0.301028	0.89231	0.631641	1.23528	0.674857	0.607311	-0.407128
AKAP8L s1	103	1.39011	1.65783	0.542267	1.45805	0.908467	0.809176	0.953404	1.82487	0.670148	1.19674	0.58238	0.617693	-0.884866	1.05856	0.349507	0.798972	1.30612	1.14947	0.601813	0.708974	-1.17536
AKAP8L s2	195	0.789449	1.2734	1.53452	0.707209	1.08616	0.648973	1.11629	1.17238	2.36453	1.19912	0.378047	0.457918	0.626176	0.814115	0.237393	0.307841	-0.631515	1.55107	0.70504	0.308493	1.19064
AKAP9 s1	424	1.18678	1.0442	1.65189	0.890797	1.36611	1.12343	1.33227	0.764365	1.47039	1.29429	0.317787	0.249915	-0.404589	1.12678	0.237672	0.453069	1.84623	1.18901	0.37418	0.473891	-0.968411
AKAP9 s2	441	1.04064	0.787279	1.97304	1.01525	1.83758	1.63763	1.02501	0.428434	1.20481	1.26698	0.624443	0.536106	-0.69896	1.49682	0.428868	0.182626	4.77606	0.886086	0.406407	0.67531	-2.01611
AKIP s1	124	0.82173	0.948665	1.8873	0.878654	0.876766	0.690114	0.935215	1.08201	2.73476	1.21923	0.582032	0.581108	-0.368448	0.815178	0.108313	0.0979485	-0.620921	1.58399	0.999291	0.417974	0.505289
AKIP s2	285	0.871447	0.78269	1.68827	0.865724	0.68073	0.820538	1.00661	1.14978	2.05751	1.11413	0.49919	0.730348	-0.321066	0.788997	0.096446	0.06312	-0.828208	1.40463	0.569923	0.34383	0.211732
AKT1 s1	319	0.932151	0.980963	1.23049	0.853051	0.765801	0.762427	1.09273	1.28096	1.61391	1.04787	0.160026	0.656011	-0.234178	0.79376	0.0513755	0.020064	-0.790503	1.3292	0.263919	0.163314	0.216392
AKT1 s2	418	1.30898	0.662108	1.54394	1.02533	0.612618	0.932743	1.27665	1.08079	1.65527	1.17168	0.456667	0.581779	-0.114113	0.856897	0.216558	0.370897	-0.290603	1.33757	0.292045	0.183229	-0.107097
AKT2 s1	362	0.87912	0.69507	1.70376	0.936262	0.708065	0.79242	0.938967	0.981648	2.15008	1.09265	0.537181	0.79332	-0.871605	0.812249	0.115384	0.106212	-0.644108	1.3569	0.687245	0.463325	-0.267686
AKT2 s2	331	0.942042	0.872122	1.73923	0.86169	0.732686	1.01277	1.09325	1.19031	1.7173	1.18447	0.481712	0.57538	-0.393894	0.869049	0.140188	0.247084	-0.194385	1.33362	0.335801	0.227429	-0.344537
AKT3 s1	265	0.995635	0.815779	1.36848	0.915509	0.94415	0.755704	1.08752	0.864035	1.81087	1.05996	0.28191	0.747903	-0.782873	0.871788	0.101546	0.160284	-0.172702	1.25414	0.494918	0.467625	-0.498786
AKT3 s2	410	1.80803	0.662674	1.17277	1.02163	0.761125	0.86833	1.76975	0.870652	1.35061	1.21449	0.573814	0.58374	0.127361	0.883693	0.130929	0.263756	-0.0784365	1.33034	0.449893	0.331332	-0.124612
ALS2CR2 s1	54	1.00152	1.13596	0.523556	0.695763	0.769468	0.70274	1.43945	1.4763	0.745021	0.887012	0.32186	0.605016	-1.25797	0.722657	0.0406891	0.00709834	-1.35347	1.22026	0.411978	0.452199	-0.360467
ALS2CR2 s2	252	0.861369	0.80923	0.605477	0.786403	0.986992	0.893933	1.09533	0.819896	0.677318	0.758692	0.135225	0.0906662	-1.60591	0.889109	0.100381	0.195818	-0.0355544	0.86418	0.212494	0.383589	-1.61234
ALS2CR7 s1	321	0.929111	1.08621	1.00321	1.05407	1.19129	0.646219	0.881454	0.911792	1.55242	1.00618	0.0785906	0.904206	-0.370806	0.963859	0.283511	0.845741	0.556284	1.11522	0.37893	0.651002	-0.595323
ALS2CR7 s2	349	0.922653	1.09239	0.883706	0.885598	0.911155	0.70932	1.04184	1.19891	1.24585	0.966251	0.110965	0.650936	-0.744734	0.835358	0.109898	0.121939	-0.461141	1.1622	0.106844	0.119299	-0.54995
ANKK1 s1	68	1.15845	1.34057	1.2347	1.1429	0.983744	0.982422	1.0136	1.36272	1.25679	1.24457	0.0914583	0.043588	-0.791508	1.03636	0.0922745	0.565402	1.1303	1.21104	0.178998	0.177894	-0.942561
ANKK1 s2	105	1.10575	0.99218	1.20457	1.10645	0.882016	0.972953	0.999372	1.1249	1.23806	1.10084	0.106282	0.242039	-0.0394903	0.987139	0.112887	0.861806	0.74061	1.12078	0.119396	0.221857	-0.71275
ANKRD3 s1	59	1.05971	1.32501	1.12738	1.15867	0.680453	0.935758	0.914592	1.94725	1.20478	1.1707	0.137854	0.165154	-0.342054	0.924961	0.239292	0.641468	0.248304	1.35554	0.532583	0.367026	-0.219808
ANKRD3 s2	55	1.13035	0.810871	1.46705	1.09443	0.986383	1.19582	1.03282	0.822065	1.22681	1.13609	0.328125	0.547117	-0.71231	1.09221	0.104738	0.266782	1.57254	1.02723	0.202429	0.837433	-1.51573
APEG1 s1	398	1.34065	1.01258	1.0105	0.950413	0.835783	0.626442	1.4106	1.21153	1.61308	1.12124	0.190017	0.384253	0.175975	0.804213	0.164277	0.17503	-0.707737	1.41173	0.200777	0.0709329	0.582211
APEG1 s2	397	0.898736	0.880436	0.667745	0.748727	0.779974	0.608211	1.20035	1.1288	1.09788	0.815639	0.128407	0.130732	-1.40515	0.712304	0.091491	0.0320966	-1.43544	1.14235	0.0525602	0.0425663	-0.54426
ARAF s1	177	1.00968	1.23356	1.05367	1.02446	0.929192	1.16646	0.985579	1.32756	0.90331	1.09897	0.118613	0.285261	-0.650243	1.04004	0.119398	0.62011	1.15943	1.07215	0.224985	0.634425	-1.29738
ARAF s2	227	0.884296	1.32214	1.27983	0.954939	0.97857	1.13187	0.926024	1.35109	1.13072	1.16209	0.241503	0.364995	-0.414817	1.02179	0.0960572	0.732291	1.01498	1.13595	0.212583	0.383391	-1.11337
ARK5 s1	473	0.840372	1.06654	0.77862	0.857156	0.731934	0.51213	0.980419	1.45715	1.52035	0.895177	0.151582	0.353707	-1.50819	0.700407	0.17466	0.0970763	-1.52964	1.31931	0.295183	0.201845	-0.149832
ARK5 s2	688	2.03734	0.721893	0.678493	0.725286	0.879343	0.636498	2.80902	0.820946	1.06598	1.14591	0.772307	0.77457	0.0354637	0.747042	0.122876	0.0704432	-1.16039	1.56531	1.08402	0.461725	1.01877
ASK s1	189	0.833463	0.827697	0.867634	0.886493	0.992333	0.79367	0.940181	0.834092	1.09319	0.842931	0.0215868	0.0062373	-1.32627	0.890832	0.0994023	0.197486	-0.0219179	0.955822	0.130257	0.616391	-1.34948
ASK s2	162	0.99222	1.04299	1.3735	1.02681	0.743891	0.838671	0.966312	1.40208	1.63771	1.13624	0.207038	0.372498	-0.738423	0.869791	0.144005	0.257816	-0.188512	1.33537	0.340634	0.230262	-0.374035
ATM s1	92	1.12319	1.1661	1.76109	0.990258	0.685443	0.959406	1.13424	1.70123	1.83561	1.35013	0.356553	0.231081	-0.428335	0.878369	0.16779	0.336083	-0.120592	1.55702	0.372259	0.122182	0.108158
ATM s2	313	1.2486	0.734554	1.73185	0.956601	0.856334	0.857741	1.30525	0.857789	2.01908	1.23834	0.498728	0.494871	0.338808	0.890225	0.0574874	0.0805276	-0.0267195	1.39404	0.585717	0.364102	0.16453
ATR s1	377	1.04538	1.3398	1.43074	0.825459	0.880586	0.70148	1.26642	1.52149	2.03961	1.27197	0.201439	0.144302	0.337821	0.802508	0.091732	0.0649839	-0.721235	1.60917	0.393981	0.115721	0.937763
ATR s2	411	1.11612	0.819875	1.24841	0.923204	0.857557	0.703227	1.20896	0.956059	1.77525	1.06147	0.219431	0.675491	-0.215964	0.827996	0.112928	0.11865	-0.519429	1.31342	0.419468	0.324894	0.110903
AURKB s1	33	1.91348	1.28911	2.45604	1.45116	1.05675	0.937125	1.31859	1.21989	2.62082	1.88621	0.583942	0.119361	#DIV/0!	1.14834	0.268981	0.440269	2.01698	1.71977	0.781897	0.251881	#DIV/0!
AURKB s2	58	1.42602	1.18929	1.31104	1.23434	1.47608	0.812991	1.15529	0.805707	1.61262	1.30878	0.118381	0.0456634	0.640749	1.17447	0.335574	0.462885	2.22383	1.1912	0.404653	0.499117	-0.691309
AURKC s1	281	0.707772	1.31999	1.47497	0.658163	0.68752	0.781886	1.07538	1.91993	1.88643	1.16758	0.405675	0.54856	-0.130069	0.709189	0.0646454	0.0160754	-1.4601	1.62725	0.478229	0.151056	1.06922
AURKC s2	138	0.939119	0.977072	1.50595	0.937454	1.05997	0.706019	1.00178	0.921793	2.13302	1.14071	0.316874	0.522218	-0.906217	0.901148	0.179746	0.441351	0.0597588	1.3522	0.677393	0.462875	-0.462239
AXL s1	246	1.04142	1.08529	1.198	0.940964	0.735644	0.825119	1.10675	1.4753	1.45191	1.10824	0.0807749	0.146044	-0.205273	0.833909	0.102942	0.107745	-0.472613	1.34465	0.206359	0.101609	0.0828486
AXL s2	322	0.935789	1.34029	0.656884	0.900779	0.888938	0.891035	1.03887	1.50775	0.737215	0.977656	0.343623	0.920611	-0.641831	0.893584	0.0063189	0.00117323	-0.000126396	1.09461	0.388279	0.714036	-0.78307
BCKDK s1	343	1.06745	1.41882	1.35993	0.978222	0.864151	0.761135	1.09121	1.64187	1.78671	1.28207	0.188182	0.121837	0.581684	0.867836	0.10859	0.169561	-0.203991	1.5066	0.366951	0.139267	0.640049
BCKDK s2	425	1.25482	0.824721	1.74701	0.87722	0.93717	0.997409	1.43045	0.880012	1.75155	1.27552	0.461492	0.409765	0.158162	0.937266	0.0600949	0.212321	0.345736	1.354	0.440767	0.298744	-0.2581
BCR s1	323	1.24926	1.8896	1.38686	0.981115	0.862844	0.846561	1.27331	2.18997	1.63822	1.50857	0.337074	0.120522	0.743165	0.89684	0.0734372	0.135437	0.0256545	1.7005	0.461493	0.119327	0.764696
BCR s2	398	1.01527	1.17183	1.97281	0.699865	0.919803	1.0879	1.45066	1.274	1.81342	1.38663	0.513641	0.322186	0.604404	0.902521	0.194591	0.477053	0.070635	1.51269	0.275007	0.0840004	0.319907
BMP2K s1	75	1.44713	0.823043	1.13186	1.30998	0.906296	0.899576	1.1047	0.908139	1.25822	1.13401	0.31205	0.534488	-0.990205	1.03862	0.235028	0.802725	1.14819	1.09035	0.17548	0.466594	-1.4238
BMP2K s2	243	1.00217	1.57567	0.729281	1.03705	0.939755	0.986132	0.966367	1.67669	0.739536	1.10237	0.432003	0.721269	-0.63298	0.987644	0.0486629	0.703057	0.74461	1.12753	0.488919	0.695689	-1.10021
BMPR1A s1	89	1.40401	1.6094	1.26678	1.38177	1.28174	1.02808	1.0161	1.25564	1.23218	1.42673	0.172439	0.0503548	0.195443	1.23053	0.182325	0.159935	2.66769	1.16797	0.132051	0.158451	-1.03123
BMPR1A s2	177	0.672915	1.52515	1.83695	0.695894	1.83633	0.967352	0.96698	0.830543	1.89895	1.345	0.602564	0.425856	0.343446	1.16652	0.595734	0.676105	2.16092	1.23216	0.581474	0.560719	-0.758283
BMPR1B s1	14	2.1148	1.26828	1.6115	1.32006	1.35331	1.25082	1.60205	0.93717	1.28835	1.66486	0.425771	0.113829	2.50473	1.30806	0.0522876	0.00946651	3.28159	1.27586	0.332616	0.287389	-0.356599
BMPR1B s2	265	0.718105	1.39446	1.60086	0.706213	1.32296	0.870975	1.01684	1.05405	1.83801	1.23781	0.461758	0.466504	0.657566	0.966716	0.319326	0.873371	0.57891	1.30297	0.463736	0.375236	0.0335123
BMPR2 s1	230	1.00723	0.831343	1.40027	0.896826	0.961802	0.909802	1.12311	0.86436	1.5391	1.07962	0.29129	0.682561	-0.501345	0.92281	0.0343855	0.0602319	0.231272	1.17552	0.340408	0.466051	-0.737105
BMPR2 s2	57	0.94342	1.09848	1.54385	0.888944	0.742104	0.906788	1.06128	1.48022	1.70255	1.19525	0.311694	0.391303	-0.0403446	0.845945	0.0903704	0.0981138	-0.377314	1.41468	0.325618	0.158161	0.170369
BMX s1	273	0.711275	1.0445	0.716013	0.652557	0.941112	0.657556	1.08998	1.10985	1.0889	0.823929	0.191033	0.251472	-1.65594	0.750409	0.165173	0.120218	-1.13374	1.09625	0.011798	0.00497153	-0.920051
BMX s2	257	0.865286	1.09017	0.798172	0.852921	0.865825	1.07601	1.0145	1.25911	0.741787	0.917876	0.152937	0.450519	-1.40151	0.931586	0.125243	0.443949	0.300762	1.00513	0.258789	0.975721	-1.43937
BUB1 s1	71	0.893246	1.2258	1.35036	0.933365	0.663903	0.715642	0.957017	1.84635	1.88692	1.15647	0.236311	0.370141	-0.721992	0.77097	0.142998	0.109088	-0.970945	1.56343	0.52556	0.204458	0.42662
BUB1 s2	256	0.999383	0.905844	1.51001	0.932616	0.837213	0.610049	1.07159	1.08198	2.47523	1.13841	0.325193	0.537749	-1.18667	0.793292	0.165708	0.163299	-0.794201	1.54293	0.807408	0.364277	0.195344
BUB1B s1	102	1.02477	1.67704	1.54051	1.20443	0.769898	0.563496	0.85083	2.17826	2.73385	1.41411	0.344019	0.172421	0.0965727	0.845942	0.327165	0.500412	-0.377339	1.92098	0.967517	0.240972	1.45175
BUB1B s2	188	1.3863	1.08084	1.42394	1.16522	0.985514	0.661717	1.18973	1.09673	2.15188	1.29703	0.188166	0.111785	0.672427	0.937484	0.255165	0.712597	0.347461	1.47945	0.584201	0.291084	0.530421
CALM1 s1	390	0.758853	0.869084	1.19502	0.873539	0.825367	0.836908	0.86871	1.05297	1.4279	0.940986	0.2268	0.696363	-1.20141	0.845272	0.0251514	0.00869306	-0.382647	1.11653	0.284961	0.552201	-0.96784
CALM1 s2	399	1.0372	0.636748	0.848711	0.995409	0.632663	0.844527	1.04199	1.00646	1.00495	0.840888	0.200343	0.302748	-1.35125	0.8242	0.182226	0.236683	-0.549489	1.0178	0.0209609	0.27915	-1.10929
CALM2 s1	374	1.00511	1.36252	1.09079	0.962562	0.838439	0.725187	1.0442	1.62506	1.50415	1.15281	0.186601	0.29186	0.16267	0.842063	0.118729	0.14774	-0.408056	1.39114	0.306481	0.157642	0.363434
CALM2 s2	490	1.20538	1.31484	1.15764	0.944544	0.851693	0.924952	1.27615	1.54379	1.25156	1.22595	0.0805955	0.0398903	-0.338535	0.907063	0.0489425	0.081325	0.106594	1.35717	0.16209	0.0623038	-0.342344
CALM3 s1	460	1.14042	1.03277	1.17063	0.862519	1.01569	0.671771	1.32219	1.01681	1.7426	1.1146	0.0724624	0.111425	-0.297259	0.849994	0.172303	0.270595	-0.345254	1.36054	0.364408	0.228728	0.0361337
CALM3 s2	250	1.09079	1.01909	1.0652	1.01262	0.77382	0.870339	1.0772	1.31696	1.22389	1.05836	0.036335	0.108574	-0.274317	0.885592	0.120126	0.240802	-0.0634082	1.20602	0.120875	0.0981468	-0.373372
CAMK1 s1	500	0.922676	1.1189	1.58289	0.975753	0.786356	1.26036	0.945605	1.42289	1.25591	1.20816	0.339037	0.399003	-0.0131171	1.00749	0.238589	0.961585	0.901734	1.20813	0.242204	0.275054	-0.69388
CAMK1 s2	249	1.11044	0.807172	0.954035	0.969269	0.860177	0.847175	1.14565	0.938379	1.12614	0.957215	0.151659	0.673428	-1.13985	0.892207	0.0670538	0.108412	-0.0110286	1.07005	0.11445	0.400177	-1.18182
CAMK1D s1	404	0.836604	1.22017	0.907085	0.913642	0.936849	0.675654	0.915681	1.30242	1.34253	0.987954	0.204172	0.927931	-0.848435	0.842048	0.144568	0.198967	-0.40817	1.18688	0.235718	0.30338	-0.574719
CAMK1D s2	302	0.997681	1.06634	0	0.958862	0.875487	0	1.04048	1.218	#DIV/0!	0.688007	0.59682	0.460799	-2.93857	0.917175	0.058955	0.332724	0.186658	1.12924	0.12552	#DIV/0!	-1.1427
CAMK1G s1	410	0.815766	0.89646	1.24443	0.970192	0.746188	0.96435	0.84083	1.20139	1.29044	0.985553	0.227799	0.922562	-0.811851	0.893576	0.127676	0.285624	-0.000187187	1.11088	0.238075	0.504514	-0.867034
CAMK1G s2	441	1.00279	0.854336	0	0.956726	0.92041	0	1.04815	0.928212	#DIV/0!	0.619042	0.54122	0.347054	-3.05551	0.938568	0.0256789	0.354358	0.356041	0.988179	0.0848073	#DIV/0!	-1.54714
CAMK2D s1	388	1.16965	1.10662	1.20493	0.900308	1.05323	0.893274	1.29917	1.0507	1.34889	1.1604	0.0498031	0.0306644	-0.333364	0.948936	0.0903862	0.431002	0.43813	1.23292	0.159756	0.127502	-0.654713
CAMK2D s2	359	1.25963	0.981507	0.700598	1.0301	0.927949	0.898783	1.22283	1.05772	0.779496	0.980578	0.279517	0.915206	-1.18861	0.952276	0.0689543	0.35339	0.464578	1.02001	0.224057	0.891254	-1.43442
CAMK2G s1	457	0.976442	1.06497	1.09581	0.940756	0.994095	0.758808	1.03793	1.0713	1.44412	1.04574	0.0619649	0.329353	-1.10897	0.897887	0.123363	0.288071	0.0339406	1.18445	0.225499	0.292257	-0.927114
CAMK2G s2	236	0.953721	0.864121	0.901369	0.946022	0.998732	0.705682	1.00814	0.865218	1.2773	0.906404	0.0450114	0.0691864	-1.31039	0.883479	0.156216	0.325532	-0.0801378	1.05022	0.209241	0.717982	-1.17204
CAMK4 s1	461	1.03935	0.89322	1.05217	0.972786	1.17586	0.854905	1.06843	0.759634	1.23075	0.994915	0.0883032	0.929647	-0.697923	1.00118	0.162349	0.99108	0.851801	1.0196	0.239323	0.900179	-1.20518
CAMK4 s2	402	1.08722	0.860304	1.08563	0.904118	0.996394	0.831175	1.20251	0.863417	1.30614	1.01105	0.130554	0.89688	-0.787566	0.910563	0.0827979	0.202258	0.134304	1.12403	0.231565	0.451508	-0.902601
CaMKIINalpha s1	433	1.01573	1.03354	1.24767	1.04311	0.820387	0.77677	0.973752	1.25982	1.60622	1.09898	0.129076	0.315413	-0.367131	0.880088	0.142853	0.283176	-0.106986	1.27993	0.316715	0.265455	-0.294091
CaMKIINalpha s2	148	1.26299	1.05667	0	1.36574	0.945045	0	0.924766	1.11812	#DIV/0!	0.77322	0.677528	0.620692	-2.7638	1.15539	0.297476	0.626789	2.07279	1.02144	0.13672	#DIV/0!	-1.6832
CAMKK1 s1	210	1.07058	0.705222	0.958959	0.877421	0.98282	0.820432	1.22015	0.71755	1.16885	0.911587	0.18723	0.499356	-1.08962	0.893557	0.0823877	0.154663	-0.000336785	1.03551	0.276557	0.844635	-1.11475
CAMKK1 s2	205	0.854994	0.785431	0.822362	0.839822	0.70049	1.05682	1.01807	1.12126	0.778149	0.820929	0.0348035	0.0123584	-1.37643	0.86571	0.179569	0.324574	-0.220822	0.972491	0.176037	0.812023	-1.23552
CAMKK2 s1	44	1.49629	0.672677	0.904798	1.75845	1.0676	0.663975	0.850914	0.630085	1.3627	1.02459	0.424674	0.929264	-0.605808	1.16334	0.553485	0.660081	2.13572	0.947899	0.375812	0.832602	-1.54345
CAMKK2 s2	181	0.821076	0.643365	0.944552	0.72414	0.892407	1.1122	1.13386	0.720932	0.849265	0.802998	0.151405	0.15296	-1.70572	0.909582	0.194599	0.505412	0.12654	0.901354	0.211336	0.503696	-1.69486
CARKL s1	396	1.2228	1.39549	0.950931	0.831471	0.748115	0.802173	1.47065	1.86534	1.18544	1.18974	0.224114	0.280203	-0.397186	0.79392	0.0422866	0.0137463	-0.789232	1.50714	0.341412	0.123662	0.304919
EIF2AK2 s1	217	0.62753	0.668253	0.522251	0.558904	0.623086	0.757878	1.12279	1.07249	0.690315	0.606011	0.075342	0.011971	-2.29075	0.646623	0.101554	0.0264422	-1.95548	0.961863	0.236509	0.806255	-1.18731
CASK s1	339	1.16091	1.35551	1.44387	0.939655	1.02032	0.761238	1.23546	1.32852	1.89675	1.3201	0.14477	0.0619176	0.781683	0.90707	0.132578	0.348622	0.106649	1.48691	0.357966	0.142611	0.55371
CASK s2	321	1.40418	1.01187	0.820013	0.888129	0.792577	0.74065	1.58106	1.27669	1.10715	1.07869	0.297761	0.692067	-1.03085	0.807119	0.0748072	0.0466588	-0.684731	1.32163	0.240127	0.14614	-0.423641
CDC2 s1	459	0.978081	0.915433	1.21661	0.853115	0.830132	0.834582	1.14648	1.10275	1.45775	1.03671	0.158919	0.727781	-0.575234	0.839276	0.0121891	0.00191169	-0.430117	1.23566	0.193573	0.169487	-0.362784
CDC2 s2	382	1.06668	0.84517	0	0.85932	0.870622	0	1.24131	0.970765	#DIV/0!	0.637283	0.562907	0.380497	-2.4533	0.864971	0.00799177	0.279769	-0.226671	1.10604	0.191302	#DIV/0!	-0.789532
CDC2L1 s1	379	1.15009	0.857161	1.02802	0.860496	0.83519	0.652233	1.33655	1.02631	1.57616	1.01176	0.147142	0.902584	-0.948545	0.78264	0.113642	0.0802954	-0.878544	1.313	0.275682	0.188134	-0.196605
CDC2L1 s2	422	1.0899	0.669498	0	0.847318	0.736716	0	1.2863	0.908759	#DIV/0!	0.586467	0.549675	0.322385	-2.73671	0.792017	0.0782075	0.217912	-0.804296	1.09753	0.26696	#DIV/0!	-0.830498
CDC2L5 s1	314	1.02603	0.758939	0.820071	0.900553	0.867321	0.704488	1.13933	0.875038	1.16407	0.868346	0.139936	0.244756	-2.25653	0.824121	0.104929	0.100989	-0.550114	1.05948	0.160208	0.586085	-1.54265
CDC2L5 s2	409	1.00051	0.862971	0.571845	0.811874	0.629462	0.768352	1.23235	1.37097	0.744249	0.811777	0.218872	0.274801	-1.49119	0.736563	0.0952705	0.0409371	-1.24337	1.11586	0.329199	0.604177	-0.6951
CDC42BPA s1	477	1.74305	2.51742	1.21151	0.995964	0.913595	0.601181	1.75012	2.75551	2.01521	1.82399	0.656706	0.161837	1.15506	0.836913	0.208263	0.307816	-0.448827	2.17361	0.521076	0.0598697	2.01123
CDC42BPA s2	389	1.13111	1.28959	1.38873	0.889568	0.993778	0.774976	1.27153	1.29766	1.79196	1.26981	0.12994	0.0693651	-0.884798	0.886107	0.109442	0.213253	-0.0593233	1.45372	0.293218	0.115575	-0.232117
CDC42BPB s1	331	1.01137	0.953654	1.35906	0.853368	0.731175	0.959905	1.18516	1.30428	1.41583	1.10803	0.219307	0.483424	-0.510266	0.848149	0.114454	0.148354	-0.359862	1.30175	0.115357	0.0454218	-0.291047
CDC42BPB s2	425	1.58176	0.738622	1.22299	0.886176	0.779567	0.78483	1.78493	0.947476	1.55828	1.18112	0.423126	0.535677	0.0854883	0.816858	0.0600892	0.0340608	-0.607618	1.43023	0.433163	0.227515	0.349789
CDK11 s1	395	1.24831	1.55831	1.07276	0.983212	0.768414	0.771596	1.26962	2.02795	1.39031	1.29312	0.245859	0.174934	0.112348	0.841074	0.123105	0.154849	-0.415881	1.56263	0.407476	0.139235	0.509367
CDK11 s2	354	1.11459	1.1633	0.976716	0.926369	0.76259	0.838354	1.20318	1.52546	1.16504	1.08487	0.0967761	0.26812	-0.478251	0.842438	0.0819661	0.0795873	-0.405085	1.29789	0.197997	0.121086	-0.232102
CDK2 s1	415	2.25422	1.61451	1.16339	1.00725	1.04553	0.771844	2.23798	1.5442	1.50729	1.67737	0.548123	0.165659	-0.707107	0.941544	0.148205	0.565021	0.379601	1.76316	0.411625	0.0848182	0.707107
CDK2 s2	369	0.936983	1.11682	0	0.796725	1.63667	0	1.17604	0.68237	#DIV/0!	0.6846	0.599661	0.458461	-2.84666	1.2167	0.593935	0.728024	2.55819	0.929207	0.349081	#DIV/0!	-1.91996
CDK3 s1	372	1.20884	0.924403	1.09475	0.979894	0.754685	0.646207	1.23364	1.22489	1.69412	1.076	0.143143	0.454868	-0.573998	0.793595	0.170213	0.170509	-0.791804	1.38422	0.268419	0.131379	0.103582
CDK3 s2	305	1.28994	1.05809	0	0.909526	1.11418	0	1.41826	0.949655	#DIV/0!	0.782677	0.68766	0.639036	-2.42594	1.01185	0.144712	0.442223	0.936282	1.18396	0.331354	#DIV/0!	-0.931853
CDK4 s1	314	0.911995	1.02674	1.01122	0.873075	0.927854	0.618663	1.04458	1.10658	1.63452	0.983318	0.0622532	0.688163	-1.4205	0.806531	0.164987	0.179342	-0.689384	1.26189	0.324189	0.296674	-0.615561
CDK4 s2	435	0.966727	1.0227	0	0.826044	0.868544	0	1.17031	1.17749	#DIV/0!	0.663143	0.574981	0.41702	-3.16558	0.847294	0.0300516	0.263621	-0.366635	1.1739	0.00507889	#DIV/0!	-0.978114
CDK5 s1	394	1.075	1.02041	1.82493	0.784551	0.803075	1.78171	1.37021	1.27062	1.02425	1.30678	0.449562	0.358719	0.320756	1.12311	0.570441	0.74445	1.81721	1.2217	0.178091	0.163819	-0.786078
CDK5 s2	43	1.27011	1.32088	0	1.82648	1.0827	0	0.695388	1.21999	#DIV/0!	0.863664	0.748386	0.782239	-1.75975	1.45459	0.525938	0.959664	4.44172	0.957689	0.37095	#DIV/0!	-1.64305
CDK5R1 s1	414	1.45162	1.11355	1.67617	0.947927	0.978743	0.695575	1.53136	1.13773	2.40976	1.41378	0.283213	0.127069	0.486581	0.874082	0.155357	0.2955	-0.154541	1.69295	0.651226	0.206649	0.82737
CDK5R1 s2	466	1.20923	0.702561	1.36421	0.895145	1.07115	0.864624	1.35087	0.655896	1.5778	1.092	0.34605	0.690396	-0.541601	0.943639	0.111475	0.473537	0.396191	1.19486	0.480347	0.55506	-0.683924
CDK5R2 s1	275	0.911778	0.889202	1.03048	0.875772	0.925827	0.605122	1.04111	0.96044	1.70293	0.94382	0.0758944	0.328336	-0.889882	0.80224	0.172535	0.185521	-0.723355	1.23483	0.407391	0.42327	-0.261912
CDK5R2 s2	440	0.832806	0.769799	1.04378	0.782899	0.813022	0.653401	1.06375	0.946837	1.59746	0.882128	0.143495	0.290765	-1.73034	0.749774	0.0848098	0.0362239	-1.13877	1.20268	0.346848	0.418012	-0.707518
CDK6 s1	339	0.876904	0.826691	1.39289	0.824608	0.803318	0.926091	1.06342	1.02909	1.50406	1.03216	0.31341	0.875294	-0.350105	0.851339	0.0656061	0.0592118	-0.334609	1.19886	0.264868	0.323137	-0.345141
CDK6 s2	427	1.17332	0.674574	0	0.828365	0.919901	0	1.41643	0.733312	#DIV/0!	0.615965	0.588852	0.375902	-3.0439	0.874133	0.064726	0.289936	-0.154132	1.07487	0.483038	#DIV/0!	-1.16778
CDK7 s1	483	1.02752	1.39025	1.34505	0.941002	0.908479	1.21624	1.09194	1.53031	1.10591	1.25428	0.197671	0.155716	0.74716	1.02191	0.169082	0.843273	1.0159	1.24272	0.249156	0.233594	-0.213926
CDK7 s2	422	1.34284	1.00501	0	0.918665	1.08898	0	1.46173	0.92289	#DIV/0!	0.782619	0.6985	0.64384	-1.42317	1.00382	0.120433	0.431184	0.872718	1.19231	0.381021	#DIV/0!	-0.242781
CDK9 s1	462	0.989286	0.869798	0.85068	0.914079	0.812503	0.890193	1.08228	1.07052	0.955613	0.903255	0.0751162	0.155418	-0.841758	0.872258	0.0531096	0.0530729	-0.168976	1.03614	0.069982	0.465513	-0.880596
CDK9 s2	451	0.923036	0.808489	0	0.813041	0.876669	0	1.13529	0.922229	#DIV/0!	0.577175	0.503119	0.282763	-2.79772	0.844855	0.0449922	0.261793	-0.385948	1.02876	0.150656	#DIV/0!	-1.11575
EIF2AK2 s2	318	0.676608	0.664331	0.789062	0.75536	0.751635	0.611059	0.895742	0.883847	1.33435	0.718724	0.0687441	0.0182203	-1.73628	0.706018	0.0822584	0.0251183	-1.48521	1.03798	0.256732	0.821722	-1.04341
CDKL1 s2	322	0.860915	0.637837	1.01504	0.830002	0.737093	0.78786	1.03725	0.865342	1.28835	0.837931	0.189649	0.276969	-1.35383	0.784985	0.0465211	0.0152482	-0.859978	1.06365	0.212737	0.655952	-0.90838
CDKL2 s1	396	0.773541	0.772049	0.951846	0.805693	0.859304	0.71329	0.960095	0.898458	1.33444	0.832478	0.103378	0.106956	-1.37778	0.792762	0.0738607	0.0398292	-0.798398	1.06433	0.235945	0.683258	-0.90166
CDKL2 s2	365	0.785625	0.608543	0.841998	0.810162	0.859567	0.779539	0.969714	0.707965	1.08012	0.745389	0.121818	0.0685503	-1.65217	0.816422	0.0403797	0.0157475	-0.611067	0.919267	0.191139	0.540534	-1.37605
CDKL3 s1	309	0.893534	0.68193	0.772943	0.854547	0.869249	0.803956	1.04562	0.784505	0.961425	0.782803	0.106146	0.0712126	-1.59257	0.842584	0.0342509	0.0154167	-0.403926	0.930517	0.133275	0.461832	-1.41928
CDKL3 s2	461	1.08785	0.753571	1.04051	0.816164	0.768534	0.813908	1.33288	0.980531	1.27842	0.960645	0.180886	0.74252	-1.08703	0.799535	0.0268713	0.00593608	-0.744772	1.19728	0.189673	0.213419	-0.621607
CDKL5 s1	516	0.927851	1.22244	0.87435	0.732733	0.871929	0.754575	1.26629	1.40199	1.15873	1.00821	0.187442	0.946416	-0.796696	0.786412	0.0748606	0.038593	-0.848676	1.27567	0.1219	0.0594279	-0.259468
CDKL5 s2	412	1.29161	0.661531	0.990607	0.849362	0.785206	0.796087	1.52068	0.842493	1.24434	0.98125	0.315144	0.927324	-1.27376	0.810218	0.0343329	0.0107339	-0.660187	1.20251	0.341026	0.411826	-0.800477
CDKN1A s1	371	1.77941	1.22447	1.076	0.717335	0.753168	0.65647	2.48058	1.62575	1.63908	1.35996	0.370761	0.234671	0.860055	0.708991	0.048886	0.00927597	-1.46167	1.91514	0.489736	0.0836569	2.20805
CDKN1A s2	466	1.34178	1.20622	1.0821	0.924441	0.789715	0.890337	1.45145	1.52741	1.21538	1.21003	0.129884	0.107339	0.0354755	0.868164	0.0700465	0.0826066	-0.201391	1.39808	0.162718	0.0514353	0.102502
CDKN1B s1	106	0.937099	1.78043	2.61206	1.0036	0.736401	1.21036	0.933737	2.41775	2.15809	1.77653	0.837488	0.249507	2.13218	0.983454	0.237621	0.915025	0.711429	1.83652	0.792542	0.209037	1.2516
CDKN1B s2	11	1.68698	0.839232	1.63015	1.7452	0.881354	0.97719	0.966639	0.952208	1.66821	1.38545	0.473895	0.294249	-0.556536	1.20125	0.473506	0.538274	2.43585	1.19568	0.40928	0.494687	-1.1108
CDKN1C s1	226	0.737886	0.987604	0.835064	0.819122	0.913228	0.72257	0.900825	1.08144	1.15569	0.853518	0.125878	0.181403	-1.34725	0.818307	0.0953315	0.0807989	-0.596145	1.04598	0.131078	0.605234	-1.04158
CDKN1C s2	346	0.812171	0.798761	1.16162	0.797704	0.825776	0.812491	1.01814	0.967285	1.4297	0.924185	0.205736	0.588629	-0.953549	0.81199	0.014043	0.00185452	-0.646156	1.13837	0.253576	0.444339	-0.639083
CDKN2A s1	190	0.934165	1.70141	1.67925	1.02466	0.941795	0.896114	0.911687	1.80656	1.87393	1.43828	0.436714	0.224298	-0.96781	0.954188	0.0651607	0.347496	0.479717	1.53073	0.537161	0.229155	-0.513265
CDKN2A s2	18	0.717874	1.06672	1.45387	0.62275	0.969485	1.01154	1.15275	1.1003	1.43728	1.07949	0.368166	0.744356	-0.75452	0.867926	0.213368	0.395869	-0.203279	1.23011	0.181324	0.159026	-0.670266
CDKN2B s1	256	0.767851	1.193	2.16058	0.746529	0.605975	0.795553	1.02856	1.96873	2.71582	1.37381	0.71375	0.460092	-0.315632	0.716019	0.0984027	0.0377705	-1.40602	1.90437	0.845466	0.205109	1.21718
CDKN2B s2	142	0.906913	1.20872	1.1622	0.823668	0.906305	0.681902	1.10107	1.33367	1.70435	1.09261	0.16249	0.427627	-1.44411	0.803958	0.113493	0.0959133	-0.709753	1.3797	0.304261	0.163198	-0.361714
CDKN2C s1	222	0.740188	1.24622	1.56273	0.85144	0.786036	0.687731	0.869337	1.58545	2.27229	1.18305	0.414893	0.524617	0.10645	0.775069	0.0824033	0.0419427	-0.938488	1.57569	0.701529	0.291111	0.976082
CDKN2C s2	142	0.958038	1.09152	1.62694	0.982546	0.896425	0.672633	0.975057	1.21764	2.41877	1.2255	0.354008	0.384893	0.17621	0.850535	0.159972	0.247009	-0.340976	1.53715	0.773074	0.351915	0.703397
CDKN2D s1	12	1.28075	1.51994	1.98234	0.612448	0.984883	0.641675	2.0912	1.54327	3.08932	1.59434	0.356662	0.102	1.18374	0.746336	0.207105	0.167935	-1.16599	2.24126	0.783874	0.111198	2.60479
CDKN2D s2	330	0.865766	0.970589	1.27976	0.782648	0.616791	0.56581	1.1062	1.57361	2.26181	1.0387	0.215236	0.78492	-0.78217	0.655083	0.113377	0.0341805	-1.88849	1.64721	0.58131	0.193606	1.18159
CERK s1	406	0.944343	0.965026	1.00876	0.870271	0.815493	0.774502	1.08511	1.18337	1.30246	0.972709	0.0328876	0.287191	-1.69334	0.820089	0.0480495	0.0229604	-0.582038	1.19031	0.10884	0.0939163	-1.02147
CERK s2	439	1.22201	0.851107	1.06694	1.02464	0.963709	0.901009	1.19262	0.883157	1.18417	1.04669	0.186279	0.706562	-0.582849	0.963121	0.0618195	0.410051	0.550441	1.08665	0.176277	0.484242	-1.04099
CHEK1 s1	433	1.30864	0.808145	0.959543	1.06623	0.767669	0.747966	1.22735	1.05273	1.28287	1.02544	0.256673	0.879482	-0.300615	0.860623	0.178337	0.308527	-0.261102	1.18765	0.120098	0.113719	-0.321972
CHEK1 s2	370	1.0084	0.883905	1.08537	0.928612	0.586206	0.905	1.08592	1.50784	1.19931	0.99256	0.101664	0.910732	-0.658301	0.806606	0.191237	0.221944	-0.688787	1.26436	0.218351	0.170921	-0.153115
CHEK2 s1	340	0.834049	1.00282	1.28073	0.93362	0.811477	0.931245	0.893349	1.2358	1.37529	1.0392	0.225552	0.791808	-0.997414	0.892114	0.069844	0.115912	-0.0117642	1.16814	0.24799	0.361141	-0.954848
CHEK2 s2	175	0.835686	0.960735	1.17797	0.96608	0.679476	0.779778	0.865028	1.41394	1.51065	0.991464	0.173199	0.939748	-0.753416	0.808445	0.145437	0.150066	-0.674231	1.2632	0.348205	0.320653	-0.217366
CHK s1	238	0.806631	1.13607	1.02996	0.966384	1.27021	0.732353	0.83469	0.894392	1.40637	0.990886	0.168158	0.933768	-1.0927	0.98965	0.269684	0.953048	0.76049	1.04515	0.314247	0.826691	-1.30946
CHK s2	320	1.20001	1.41201	1.50032	0.983885	0.978071	0.784552	1.21967	1.44367	1.91233	1.37078	0.15434	0.0531898	-0.338551	0.915503	0.113444	0.326057	0.17342	1.52522	0.353457	0.12359	0.00596426
CHUK s1	259	0.777505	1.5308	2.6765	0.826704	0.697608	1.19667	0.940488	2.19436	2.23663	1.6616	0.956231	0.353511	1.51661	0.906994	0.259038	0.597462	0.106047	1.79049	0.736428	0.204089	1.03677
CHUK s2	6	1.76571	1.13388	1.62733	1.85635	0.896871	0.761578	0.951177	1.26426	2.13679	1.50898	0.33213	0.117452	0.0209161	1.1716	0.596855	0.667869	2.2011	1.45074	0.614411	0.331655	-0.275843
CIB3 s1	90	1.1023	1.31788	2.02933	1.19647	0.986391	0.95959	0.921296	1.33606	2.11479	1.48317	0.485117	0.226652	0.799803	1.04748	0.129717	0.59092	1.21838	1.45738	0.605926	0.321157	-0.0607161
CIB3 s2	18	1.0392	1.15287	1.33432	0.9305	1.01796	0.851638	1.11681	1.13252	1.56677	1.17546	0.148853	0.177952	0.289351	0.933367	0.0831993	0.299752	0.314862	1.27203	0.255367	0.206317	-0.129913
CINP s1	175	0.779028	1.19801	0.988157	1.00092	0.633362	0.809085	0.778309	1.89151	1.22133	0.988397	0.20949	0.932323	-0.756202	0.814457	0.18384	0.222556	-0.626628	1.29705	0.560448	0.455522	-0.0669653
CINP s2	168	0.80081	0.868583	1.52399	0.797796	0.639967	0.661462	1.00378	1.35723	2.30397	1.06446	0.399402	0.806088	-0.669788	0.699742	0.0855951	0.0260354	-1.5349	1.55499	0.672277	0.289009	0.78922
CIT s1	135	1.04774	1.50998	1.00294	0.997769	0.849662	0.686094	1.05009	1.77715	1.46181	1.18689	0.280699	0.368042	-0.269619	0.844508	0.155901	0.226219	-0.388693	1.42968	0.364595	0.178003	0.0706046
CIT s2	344	0.970936	1.17204	1.2463	0.974569	0.88084	0.81739	0.996272	1.33059	1.52473	1.12976	0.142468	0.255401	-0.343427	0.890933	0.0790741	0.139472	-0.0211133	1.28386	0.26731	0.207242	-0.328506
CKB s1	372	1.14479	1.50807	0.951556	0.881353	1.36295	0.729089	1.29891	1.10648	1.30513	1.20147	0.282554	0.342222	-0.259641	0.99113	0.330882	0.967186	0.772209	1.23684	0.112939	0.0681422	-0.724929
PAK2 s2	287	0.734447	0.801839	0.640789	0.871034	1.0637	1.02256	0.843191	0.75382	0.626649	0.725692	0.0808814	0.0277781	-1.82015	0.985766	0.101468	0.83067	0.729737	0.74122	0.108819	0.0541953	-2.14383
CKM s1	403	0.911737	1.25275	1.10297	0.80333	0.703973	0.730867	1.13495	1.77954	1.50913	1.08915	0.170926	0.461657	-0.526635	0.746057	0.0513905	0.0133779	-1.1682	1.47454	0.323687	0.126356	0.46666
CKM s2	304	1.25275	0.99533	1.31677	0.941562	0.711449	1.00398	1.33051	1.39902	1.31155	1.18828	0.170141	0.195319	0.22754	0.885664	0.154069	0.327408	-0.0628314	1.34702	0.0460151	0.00580984	0.0957173
CKMT1 s1	433	1.11277	1.19797	0.990758	0.815094	0.687575	0.831849	1.3652	1.74231	1.19103	1.1005	0.10415	0.236619	-0.564672	0.778173	0.078906	0.0396828	-0.913913	1.43285	0.281799	0.117	0.228006
CKMT1 s2	315	0.91281	1.05167	1.05741	0.893218	0.805088	0.941943	1.02193	1.30629	1.12258	1.0073	0.0818796	0.891471	-0.322086	0.880083	0.0693666	0.0957811	-0.107022	1.15027	0.144183	0.212809	-0.412177
CKS1B s1	226	0.946196	1.48775	1.27729	0.868301	0.654053	0.695469	1.08971	2.27467	1.83659	1.23708	0.273009	0.271458	-0.0619784	0.739275	0.113643	0.0578845	-1.2219	1.73366	0.599149	0.168002	1.24782
CKS1B s2	185	0.924893	1.12641	1.556	0.950976	0.992291	0.649951	0.972573	1.13516	2.39403	1.20243	0.32235	0.390336	-0.399355	0.864406	0.186869	0.33572	-0.23115	1.50059	0.778003	0.381052	0.252265
CKS2 s1	226	0.901675	1.69592	1.63909	0.903578	0.781553	0.746464	0.997894	2.16994	2.19581	1.41223	0.443064	0.248383	0.215032	0.810531	0.0824681	0.0577356	-0.657708	1.78788	0.684269	0.18428	1.08069
CKS2 s2	163	1.05303	0.958421	1.53017	0.962011	0.879114	0.665108	1.09461	1.09021	2.30064	1.18054	0.306464	0.41489	-0.182743	0.835411	0.1532	0.203837	-0.460722	1.49515	0.697575	0.343913	0.438362
CLK2 s1	259	0.745391	0.997397	0.826817	0.930843	0.876537	0.828605	0.80077	1.13788	0.997843	0.856535	0.128605	0.193053	-1.23941	0.878661	0.0511522	0.0544463	-0.118278	0.978832	0.169359	0.848685	-1.23999
CLK2 s2	361	1.00415	0.605987	0.72373	0.959022	0.888438	0.752237	1.04706	0.682081	0.962104	0.777956	0.204545	0.200825	-1.46542	0.866566	0.105113	0.158952	-0.214048	0.89708	0.190979	0.449144	-1.443
CLK3 s1	430	1.21565	0.741768	0.90468	0.934387	1.11101	1.07869	1.30101	0.667649	0.838683	0.954033	0.240765	0.77231	-0.845592	1.04136	0.094044	0.525745	1.16994	0.935782	0.327656	0.76659	-1.50525
CLK3 s2	301	1.02233	0.62059	1.23264	0.956285	1.02556	0.974937	1.06906	0.605121	1.26433	0.958519	0.310974	0.838768	-0.906855	0.985595	0.0358479	0.558425	0.728383	0.979504	0.338605	0.926068	-1.38172
CNKSR1 s1	119	1.2581	1.99595	0.820586	1.26307	1.21929	0.702482	0.996062	1.63698	1.16812	1.35821	0.594044	0.405922	-0.256491	1.06161	0.311787	0.764764	1.33028	1.26706	0.331716	0.297891	-0.75949
CNKSR1 s2	205	0.83916	1.5775	0.66064	0.879648	0.913767	1.15577	0.953972	1.72637	0.571603	1.02577	0.486081	0.935213	-0.759709	0.983061	0.150538	0.863477	0.70832	1.08398	0.588259	0.827764	-1.12179
CRK7 s1	210	0.915782	1.02723	0.787248	0.960815	0.81869	0.773242	0.953131	1.25472	1.01811	0.910087	0.120093	0.324156	-1.51918	0.850916	0.0978506	0.118589	-0.337959	1.07532	0.158727	0.497511	-1.18216
CRK7 s2	277	0.849126	1.08026	0.958547	0.870321	0.783844	0.787709	0.975647	1.37816	1.21688	0.962644	0.115621	0.632054	-1.29546	0.813958	0.0488502	0.0222189	-0.630579	1.19023	0.202574	0.245366	-0.758312
CSK s1	33	1.27232	1.12004	0.839235	1.10626	1.23983	0.84948	1.15011	0.903379	0.98794	1.0772	0.219696	0.604701	-0.647689	1.06519	0.19839	0.626653	1.35859	1.01381	0.125382	0.866325	-1.44917
CSK s2	337	0.750198	1.52927	0.669131	0.691146	1.13871	0.975362	1.08544	1.34299	0.686033	0.982866	0.474932	0.955858	-0.915688	0.935071	0.226484	0.668715	0.328356	1.03815	0.331021	0.860219	-1.23597
CSNK1A1 s1	419	1.10976	1.07117	1.12368	0.85448	0.660836	0.528137	1.29876	1.62093	2.12763	1.10154	0.0272057	0.0231048	-0.887259	0.681151	0.164117	0.0781053	-1.6821	1.68244	0.417848	0.105548	0.976699
CSNK1A1 s2	412	1.09663	0.953449	0	0.600431	0.641764	0	1.8264	1.48567	#DIV/0!	0.683358	0.59612	0.454688	-3.02605	0.621098	0.0292266	0.10576	-2.15758	1.65603	0.24093	#DIV/0!	0.867248
CSNK1A1L s1	427	1.17896	0.636214	1.30375	0.856928	0.749796	0.946778	1.3758	0.848516	1.37704	1.03964	0.354905	0.864466	-0.678387	0.851167	0.0986169	0.120467	-0.335967	1.20045	0.304784	0.372702	-0.621904
CSNK1A1L s2	415	1.23627	1.15993	0	0.791797	0.813287	0	1.56135	1.42623	#DIV/0!	0.798734	0.692776	0.664774	-1.7024	0.802542	0.0151958	0.224404	-0.720966	1.49379	0.0955455	#DIV/0!	0.791111
CSNK1D s1	431	1.11979	1.29592	1.1802	0.916764	0.762515	0.800115	1.22146	1.69954	1.47504	1.19864	0.0895035	0.0614996	-0.565825	0.826465	0.0804293	0.0647284	-0.531554	1.46534	0.239188	0.0779128	-9.23465e-05
CSNK1D s2	294	0.9959	1.08091	0	0.803942	0.875988	0	1.23877	1.23393	#DIV/0!	0.69227	0.601029	0.468737	-2.34497	0.839965	0.050944	0.257573	-0.424665	1.23635	0.00341935	#DIV/0!	-0.33875
CSNK1E s1	420	1.13709	1.05906	1.29133	0.921742	0.735088	0.908747	1.23363	1.44073	1.421	1.16249	0.118198	0.14021	-0.464064	0.855192	0.104216	0.137835	-0.304098	1.36512	0.114302	0.0311494	-0.218141
CSNK1E s2	380	1.29364	1.21116	0	0.784467	0.983939	0	1.64907	1.23093	#DIV/0!	0.834935	0.72425	0.731144	-2.36198	0.884203	0.141048	0.304986	-0.0744025	1.44	0.295666	#DIV/0!	-0.0362017
CSNK1G1 s1	355	1.27823	1.12289	1.37078	0.795764	0.925135	0.668163	1.6063	1.21376	2.05156	1.2573	0.125263	0.0707243	-0.542185	0.796354	0.128487	0.111026	-0.769961	1.62387	0.419177	0.123267	0.532805
CSNK1G1 s2	413	1.45177	1.05156	0	0.851019	1.12025	0	1.70592	0.938678	#DIV/0!	0.834442	0.749842	0.738964	-1.16891	0.985635	0.190376	0.416658	0.728705	1.3223	0.542522	#DIV/0!	0.278185
CSNK1G2 s1	497	0.97274	1.15578	1.03038	0.892107	0.999164	0.641416	1.09039	1.15675	1.60641	1.05297	0.0935868	0.43032	-0.818605	0.844229	0.183617	0.279497	-0.390904	1.28452	0.28074	0.221287	-0.374913
CSNK1G2 s2	336	0.830544	0.948024	0	0.620602	1.07103	0	1.33829	0.885149	#DIV/0!	0.592856	0.516777	0.305629	-2.53638	0.845817	0.318503	0.29529	-0.378327	1.11172	0.320418	#DIV/0!	-0.66922
CSNK1G3 s1	422	1.06917	0.946864	1.21119	0.873748	0.714316	0.86193	1.22365	1.32555	1.4052	1.07574	0.132284	0.425865	-0.259794	0.816665	0.0888336	0.0701277	-0.609145	1.31814	0.0910013	0.0262065	0.0493375
CSNK1G3 s2	452	1.02423	0.914385	0	0.692061	0.937886	0	1.47997	0.974943	#DIV/0!	0.646206	0.562319	0.389622	-2.30204	0.814973	0.173825	0.245359	-0.622539	1.22746	0.357111	#DIV/0!	-0.219031
CSNK2A1 s1	160	0.86276	1.12497	1.12916	0.862409	0.690813	0.739952	1.00041	1.62847	1.52599	1.03896	0.152611	0.701556	-1.51917	0.764391	0.0883702	0.0438328	-1.02303	1.38496	0.336949	0.186415	-0.36714
CSNK2A1 s2	153	0.748302	0.984101	1.08294	0.850053	0.971715	0.876032	0.8803	1.01275	1.23619	0.938447	0.171926	0.598426	-0.808501	0.899267	0.0640723	0.112544	0.0448681	1.04308	0.179871	0.718543	-0.970168
CSNK2A2 s1	270	0.860458	1.42733	1.57155	0.725747	0.678821	0.808979	1.18562	2.10266	1.94264	1.28645	0.375899	0.317696	-0.227835	0.737849	0.0659177	0.0204319	-1.23318	1.74364	0.48984	0.119298	0.950243
CSNK2A2 s2	112	0.855442	0.956512	1.33721	0.973239	0.819304	0.870431	0.878964	1.16747	1.53626	1.04972	0.254049	0.766902	-0.806128	0.887658	0.0784004	0.131152	-0.0470472	1.19423	0.329465	0.414611	-0.72782
CSNK2B s1	42	1.58895	1.29709	0.967209	1.70001	0.880376	0.680145	0.934673	1.47333	1.42206	1.28441	0.311064	0.254116	-0.250907	1.08684	0.540371	0.806878	1.53003	1.27669	0.297302	0.24829	-0.749738
CSNK2B s2	253	0.681716	1.10287	1.33589	0.666324	1.16347	0.853956	1.0231	0.947911	1.56436	1.04016	0.331566	0.853265	-0.653738	0.894585	0.251053	0.542669	0.00779613	1.17846	0.336308	0.455077	-0.696018
DAPK1 s1	350	0.808132	0.825338	1.8479	0.880575	0.894638	1.11709	0.917732	0.922538	1.65421	1.16046	0.595407	0.686572	-0.217401	0.964101	0.132679	0.685441	0.558203	1.16483	0.423826	0.56998	-0.846763
DAPK1 s2	226	0.9594	0.58108	1.57671	1.13287	0.944485	1.17266	0.846877	0.615235	1.34456	1.03906	0.502575	0.90523	-0.979137	1.08334	0.121886	0.357973	1.50229	0.935557	0.372662	0.792806	-1.89111
DAPK2 s1	383	1.18338	1.02948	1.98833	1.06377	0.839423	1.67478	1.11244	1.22642	1.18722	1.4004	0.514945	0.310373	0.164187	1.19266	0.432334	0.520936	2.36782	1.17536	0.057905	0.0344764	-1.07111
DAPK2 s2	80	1.17342	0.960987	1.35493	1.32566	0.938007	1.19313	0.885163	1.0245	1.13561	1.16311	0.197172	0.28828	0.370214	1.15226	0.197029	0.312595	2.04801	1.01509	0.125487	0.854294	-1.0446
DAPK3 s1	412	0.697421	0.472542	1.00129	0.822897	0.675524	0.956909	0.84752	0.69952	1.04638	0.72375	0.265354	0.213138	-1.79451	0.818443	0.140746	0.155039	-0.595066	0.864472	0.174048	0.309851	-1.61859
DAPK3 s2	408	1.00951	0.737705	1.09952	1.06358	0.602991	0.884079	0.949166	1.22341	1.24368	0.948911	0.188364	0.684754	-0.895303	0.850216	0.232153	0.380004	-0.343501	1.13875	0.1645	0.281492	-0.684757
DCAMKL1 s1	420	0.835851	0.626069	1.29525	0.88833	0.932108	0.856928	0.940924	0.671671	1.51151	0.919058	0.342263	0.721792	-0.901149	0.892455	0.0377595	0.0387205	-0.00906448	1.04137	0.428833	0.882672	-0.970545
DCAMKL1 s2	342	0.872891	0.81126	1.20418	0.881576	0.965782	0.931763	0.990148	0.840004	1.29237	0.962777	0.21132	0.78912	-1.47811	0.926374	0.0423608	0.0948958	0.25949	1.04084	0.230403	0.78785	-1.4996
CDKL1 s1	398	0.877686	0.817056	0.862481	0.721376	0.858775	0.70225	1.21668	0.951421	1.22817	0.852408	0.0315449	0.0148877	-1.56784	0.7608	0.085386	0.0399469	-1.05146	1.13209	0.15657	0.281423	-0.801192
DCK s2	381	1.47481	1.12078	1.43384	0.809174	0.653669	0.884664	1.82261	1.71459	1.62077	1.34314	0.193658	0.0917878	-0.608969	0.782502	0.117784	0.0854173	-0.879633	1.71932	0.101	0.00650758	0.539096
DDR1 s1	246	0.81909	0.836582	0.633474	0.712345	1.18846	0.894606	1.14985	0.703923	0.708104	0.763049	0.112556	0.0676682	-1.62594	0.931802	0.240226	0.671592	0.302474	0.853959	0.256258	0.427651	-1.68074
DDR1 s2	283	0.820159	0.900488	0.696481	0.749146	1.13032	1.06563	1.09479	0.796669	0.653587	0.805709	0.102768	0.0819574	-1.44791	0.981697	0.203975	0.890759	0.697521	0.84835	0.225097	0.36356	-1.73549
DDR2 s1	262	0.718676	0.987733	1.26473	0.79857	0.819162	1.13552	0.899953	1.20578	1.11379	0.99038	0.273037	0.956887	-0.944874	0.91775	0.188873	0.529401	0.191211	1.07318	0.156909	0.504027	-1.16104
DDR2 s2	173	0.844303	1.00269	1.49177	0.837207	0.828358	0.942445	1.00848	1.21046	1.58287	1.11292	0.337515	0.620838	-0.191287	0.869337	0.0634682	0.0704387	-0.192108	1.26727	0.291381	0.253063	-0.252669
DGKA s1	333	0.725099	1.11425	1.04303	0.789629	0.805713	0.764985	0.918278	1.38294	1.36346	0.960793	0.2072	0.774233	-1.12533	0.786776	0.0205133	0.00307095	-0.845797	1.22156	0.26283	0.281701	-0.546983
DGKA s2	390	0.970655	0.971904	0.828662	0.850086	0.73017	0.673754	1.14183	1.33107	1.22992	0.92374	0.0823425	0.249891	-0.729698	0.751336	0.0900517	0.0410432	-1.12639	1.23427	0.0946918	0.0503784	-0.0746834
DGKB s1	195	1.05229	1.247	1.09976	1.26634	1.60067	0.663156	0.830965	0.779052	1.65837	1.13302	0.101529	0.15132	-0.192914	1.17672	0.475139	0.585453	2.24167	1.08946	0.493374	0.783199	-1.10309
ADCK5 s2	280	0.784701	0.767332	0.596687	0.930953	1.03014	0.841973	0.842901	0.744883	0.708677	0.71624	0.1039	0.0419007	-1.91981	0.934355	0.0941287	0.350529	0.322684	0.765487	0.0694434	0.0280064	-2.0794
DGKD s1	439	0.978809	0.717187	0.979721	0.942823	0.948841	0.733656	1.03817	0.755856	1.3354	0.891906	0.151311	0.341522	-0.889505	0.875107	0.122537	0.219547	-0.146422	1.04314	0.289802	0.820642	-0.840121
DGKD s2	426	1.0452	0.698511	0.786521	0.990481	0.771614	1.11023	1.05524	0.90526	0.708429	0.84341	0.180209	0.271246	-1.21055	0.957443	0.17171	0.70954	0.505484	0.889644	0.173934	0.386409	-1.52536
DGKG s1	384	1.4245	1.27305	1.05198	0.852314	0.720618	0.641282	1.67134	1.76661	1.64043	1.24984	0.187344	0.147149	0.512003	0.738071	0.106593	0.0510162	-1.23142	1.69279	0.0657715	0.00299086	1.49982
DGKG s2	428	1.15256	1.07801	1.06659	0.779231	0.803177	0.790876	1.4791	1.34219	1.34862	1.09906	0.0466885	0.0667245	-0.653578	0.791094	0.0119745	0.00109341	-0.811605	1.38997	0.0772581	0.0128315	-0.0211938
DGKQ s1	417	1.32215	1.19835	1.35614	0.856096	0.865393	0.603364	1.54439	1.38475	2.24763	1.29221	0.0830456	0.0258818	0.920639	0.774951	0.148671	0.119871	-0.93942	1.72559	0.459093	0.111554	1.7686
CARKL s2	375	0.863212	0.923656	0.854088	0.87683	0.814899	0.839089	0.984469	1.13346	1.01788	0.880319	0.0378073	0.0316916	-1.63955	0.843606	0.0312118	0.0130176	-0.395834	1.04527	0.0781818	0.421542	-1.28779
DGKZ s1	415	1.42448	1.05554	0.957778	0.991157	0.950819	1.00509	1.43719	1.11014	0.95293	1.14594	0.246132	0.412413	-0.161675	0.982355	0.0281847	0.391516	0.702728	1.16675	0.247044	0.362837	-0.774183
DGKZ s2	449	1.07109	0.758323	1.23719	0.994704	0.945329	0.946088	1.07679	0.80218	1.30769	1.0222	0.243146	0.888878	-0.583915	0.96204	0.0282903	0.145731	0.541886	1.06222	0.253068	0.711678	-1.05076
DGUOK s1	456	1.26353	1.7381	1.40205	0.958333	0.926707	0.807219	1.31846	1.87556	1.73689	1.46789	0.244041	0.0799555	0.254625	0.89742	0.0797003	0.155582	0.0302448	1.64364	0.29002	0.0615009	0.474105
DGUOK s2	365	0.812803	1.51528	1.192	0.773624	1.02046	0.855506	1.05064	1.4849	1.39333	1.17336	0.351608	0.483074	0.499227	0.883197	0.125726	0.248865	-0.0848009	1.30962	0.228909	0.143887	0.223741
DMPK s1	413	1.20831	0.770513	1.11564	0.816778	0.973716	1.06701	1.47936	0.791312	1.04558	1.03149	0.230713	0.835125	-0.19862	0.952501	0.126457	0.582072	0.466359	1.10542	0.347908	0.652079	-0.591665
DMPK s2	418	1.17934	0.962113	1.38685	0.963532	0.817056	0.962112	1.22397	1.17754	1.44146	1.1761	0.212386	0.287478	0.165534	0.914233	0.0841611	0.219592	0.163366	1.28099	0.140898	0.0745593	-0.176205
DTYMK s1	438	0.868568	1.03635	1.2417	0.793243	0.765158	0.656874	1.09496	1.35442	1.89032	1.04887	0.186883	0.69497	-1.01856	0.738425	0.0720076	0.024342	-1.22862	1.44657	0.405609	0.196776	0.10963
DTYMK s2	431	1.04914	0.85408	1.3266	0.890613	0.735858	0.900317	1.178	1.16066	1.47348	1.07661	0.237453	0.632524	-0.543821	0.842263	0.0922766	0.0976519	-0.406472	1.27071	0.175814	0.116528	-0.348674
AKAP13 s1	181	0.803795	0.745342	0.665787	0.89838	1.00954	0.879913	0.894716	0.738297	0.756651	0.738308	0.0692724	0.0225693	-1.8234	0.929278	0.0701212	0.22277	0.282488	0.796555	0.085504	0.0541411	-1.97405
DYRK1A s2	383	0.781769	0.489297	1.13678	0.842278	0.788809	0.957512	0.92816	0.620298	1.18722	0.802616	0.324245	0.402279	-1.37567	0.862866	0.086215	0.110365	-0.243338	0.911894	0.283813	0.644615	-1.41079
DYRK1B s1	386	0.775332	1.21989	1.16819	0.751377	0.792982	0.584293	1.03188	1.53836	1.99932	1.05447	0.24312	0.735379	-0.304254	0.709551	0.110453	0.0449781	-1.45724	1.52319	0.483901	0.20199	0.937453
DYRK1B s2	376	1.0949	0.86646	1.17221	0.772918	0.723878	0.818121	1.41658	1.19697	1.4328	1.04452	0.158977	0.675554	-1.03494	0.771639	0.0471344	0.0139052	-0.965646	1.34879	0.131725	0.044402	-0.274831
DYRK3 s1	410	0.901989	1.1328	0.942354	0.776554	0.850347	0.74139	1.16153	1.33216	1.27106	0.992381	0.123269	0.924517	-0.955275	0.78943	0.0556079	0.0224662	-0.824779	1.25492	0.0864552	0.0362678	-0.407471
DYRK3 s2	461	1.1302	0.865727	1.0367	0.909653	0.689199	0.909421	1.24245	1.25614	1.13996	1.01087	0.134113	0.901176	-0.860157	0.836091	0.127212	0.155319	-0.455338	1.21285	0.0634946	0.0284054	-0.583885
DYRK4 s1	364	0.975199	1.51468	1.05366	0.827315	0.991478	0.774229	1.17875	1.5277	1.36091	1.18118	0.291471	0.39426	-0.91415	0.864341	0.113258	0.173715	-0.231664	1.35579	0.174529	0.0716924	-0.389917
DYRK4 s2	347	1.10155	0.950566	1.12232	0.878675	0.639494	0.833623	1.25365	1.48643	1.34631	1.05814	0.0937426	0.39509	-0.586292	0.783931	0.127098	0.0985772	-0.868324	1.36213	0.117196	0.0331836	0.0535068
EEF2K s1	391	1.00747	1.24549	1.09079	0.83345	0.68671	0.695452	1.2088	1.8137	1.56845	1.11458	0.120781	0.242066	-0.433497	0.738538	0.0823125	0.0314845	-1.22773	1.53032	0.304252	0.0944324	0.658387
EEF2K s2	335	1.12456	0.659508	1.04729	0.906198	0.664757	0.777424	1.24096	0.992105	1.34712	0.943784	0.249203	0.733694	-1.1515	0.782793	0.12081	0.0894926	-0.877332	1.1934	0.182226	0.207417	-0.615471
EGFR s1	60	1.17473	1.17469	1.05603	1.19643	1.06295	0.830315	0.981858	1.10512	1.27185	1.13515	0.0685165	0.0760308	-0.976815	1.0299	0.185284	0.806108	1.07918	1.11961	0.145537	0.290592	-1.33588
EGFR s2	401	0.985166	1.36289	0.927901	0.774487	1.06234	1.18528	1.27202	1.28291	0.782854	1.09198	0.236348	0.569723	-0.836917	1.00737	0.210841	0.957234	0.900783	1.1126	0.285617	0.565208	-1.20632
DCK s1	363	1.07825	1.05049	1.07629	0.756719	0.689115	0.656432	1.4249	1.52441	1.63961	1.06835	0.0154926	0.0167005	-0.35351	0.700755	0.0511464	0.00959774	-1.52688	1.52964	0.107451	0.0134435	0.88664
DGKQ s2	406	1.16545	1.0855	1.10535	0.786314	0.758575	0.871074	1.48217	1.43098	1.26895	1.11877	0.0416308	0.0385989	-0.976754	0.805321	0.0586086	0.0289073	-0.698961	1.39403	0.11131	0.0255837	-0.271445
EIF2AK3 s1	234	0.867328	1.63305	1.87714	0.749968	0.849796	0.803972	1.15649	1.9217	2.33483	1.45917	0.526883	0.270243	-0.215288	0.801245	0.0499696	0.0204262	-0.731234	1.80434	0.597875	0.145125	0.843235
EIF2AK3 s2	205	0.928647	1.18851	1.6956	0.933813	1.17665	0.650259	0.994468	1.01008	2.60758	1.27092	0.390063	0.352062	-0.041282	0.92024	0.263457	0.652343	0.210924	1.53738	0.926857	0.42103	0.388688
EIF2AK4 s1	95	0.975745	1.01093	1.32595	0.859278	1.06132	1.07064	1.13554	0.952521	1.23846	1.10421	0.192841	0.448092	-0.438524	0.99708	0.119431	0.970068	0.819318	1.10884	0.144829	0.322777	-1.02308
EIF2AK4 s2	182	1.00996	0.743135	0.986556	0.869807	0.847038	1.22522	1.16113	0.877334	0.80521	0.913217	0.147759	0.416054	-1.05749	0.980687	0.212074	0.889152	0.689524	0.947892	0.188158	0.678793	-1.45247
EKI1 s1	465	1.111	1.13542	0.868	0.86566	1.35271	0.825409	1.28342	0.839365	1.0516	1.03814	0.147851	0.69873	-0.9554	1.01459	0.293511	0.939216	0.957989	1.05813	0.222098	0.694756	-1.34419
EKI1 s2	430	1.03049	1.12326	1.071	0.964293	1.00267	0.756047	1.06865	1.12027	1.41658	1.07492	0.0465074	0.108042	-0.427501	0.907669	0.132702	0.351401	0.11139	1.20183	0.187759	0.203671	-0.557436
EPHA1 s1	238	0.764839	0.88683	0.861807	0.660093	0.962434	0.826543	1.15868	0.921445	1.04266	0.837825	0.0644346	0.0488004	-1.69983	0.816357	0.151428	0.170483	-0.611587	1.04093	0.118629	0.610746	-1.22926
EPHA1 s2	288	1.01058	1.01618	0.68065	0.947331	1.07159	1.1265	1.06677	0.948285	0.604218	0.90247	0.192122	0.471996	-1.22201	1.04847	0.0917938	0.456922	1.22624	0.873091	0.240269	0.456838	-1.83506
EPHA2 s1	159	0.793134	0.800458	1.32113	0.699645	0.993067	1.30585	1.13362	0.806046	1.0117	0.971573	0.302745	0.885753	-0.967789	0.999522	0.303156	0.998069	0.838654	0.983789	0.165562	0.880931	-1.45812
EPHA2 s2	130	0.953873	0.839237	1.07964	1.00815	0.842848	1.09356	0.946165	0.995716	0.98727	0.957583	0.120243	0.603387	-1.31408	0.981518	0.127459	0.825141	0.696102	0.976384	0.0265088	0.262783	-1.61646
EPHA3 s1	218	0.856328	1.06433	1.01218	0.731737	0.775777	0.807078	1.17027	1.37195	1.25413	0.977611	0.108222	0.754383	-0.535985	0.771531	0.0378495	0.0090247	-0.966504	1.26545	0.101316	0.0452866	-0.00400624
EPHA3 s2	309	0.985999	1.59049	0.882644	0.885853	1.22036	1.06553	1.11305	1.3033	0.828364	1.15305	0.382349	0.559814	-0.821887	1.05725	0.167405	0.6137	1.29569	1.08157	0.239028	0.614367	-1.42158
EPHA4 s1	196	0.919651	0.690824	0.888623	0.968816	1.07062	1.06047	0.949252	0.645253	0.83795	0.833032	0.12413	0.145163	-1.48075	1.0333	0.0560785	0.411783	1.10613	0.810818	0.153805	0.166854	-2.03356
EPHA4 s2	45	1.58276	0.858413	1.19468	1.43433	1.14484	0.758119	1.10348	0.749809	1.57585	1.21195	0.362481	0.417766	0.0813547	1.11243	0.339271	0.623924	1.73263	1.14305	0.414439	0.610633	-0.913647
EPHA5 s1	318	0.975349	0.734518	2.24134	0.903431	0.746363	0.827729	1.0796	0.98413	2.70781	1.31707	0.809446	0.567457	-0.830863	0.825841	0.0785512	0.0616095	-0.536493	1.59052	0.968785	0.401779	0.109953
EPHA5 s2	23	2.35747	0.810844	1.62179	2.36408	1.15556	0.937276	0.997204	0.701691	1.73032	1.5967	0.773617	0.313293	0.632097	1.48564	0.768541	0.387968	4.68754	1.14307	0.529603	0.685881	-1.24161
EPHA7 s1	293	0.92777	0.878738	0.857905	0.888464	0.962457	0.862397	1.04424	0.913015	0.994792	0.888138	0.0358681	0.0326042	-0.906123	0.904439	0.0519075	0.0858723	0.0858209	0.984016	0.0662726	0.716705	-1.07668
EPHA7 s2	228	0.82104	0.844094	1.27934	0.847429	0.996624	0.83153	0.968859	0.846953	1.53854	0.981492	0.258203	0.912546	-0.799325	0.891861	0.0910752	0.176019	-0.0137684	1.11812	0.369163	0.635144	-0.818816
EPHA8 s1	196	0.893299	0.792941	0.912522	0.851632	0.947694	0.883223	1.04893	0.836706	1.03317	0.866254	0.064214	0.0689821	-1.54583	0.894183	0.0489599	0.0645286	0.00461532	0.972935	0.11824	0.730063	-1.51225
EPHA8 s2	126	1.15071	0.842681	1.30018	1.06881	1.0288	0.787364	1.07662	0.819091	1.65131	1.09786	0.233283	0.543031	-0.642861	0.961658	0.152263	0.705292	0.538863	1.18234	0.42606	0.535755	-0.843196
EPHB1 s1	145	1.0261	0.487494	0.484543	1.02426	0.658535	0.677788	1.0018	0.74027	0.714889	0.666046	0.311821	0.204752	-2.15351	0.78686	0.205817	0.214723	-0.845133	0.818987	0.15883	0.187095	-1.8574
EPHB1 s2	66	0.937909	0.541079	0.587337	0.747683	0.671505	0.572868	1.25442	0.805771	1.02526	0.688775	0.216993	0.130953	-1.95645	0.664019	0.0876481	0.0219409	-1.81775	1.02848	0.224342	0.84635	-0.951813
EPHB2 s1	286	1.02715	1.31041	1.32923	1.00423	1.09594	0.940737	1.02282	1.1957	1.41296	1.22226	0.169237	0.150746	-0.421566	1.01364	0.0780285	0.790701	0.950408	1.21049	0.195491	0.203189	-0.93122
EPHB2 s2	134	1.47939	1.68787	1.45971	1.41681	1.35582	0.91386	1.04417	1.24491	1.5973	1.54232	0.126432	0.0176386	1.33779	1.22883	0.274472	0.285556	2.65424	1.29546	0.28001	0.209126	-0.562845
EPHB3 s1	65	0.728609	1.19894	1.57886	0.476046	0.959811	0.743842	1.53054	1.24914	2.12257	1.1688	0.425925	0.563332	-0.373385	0.726566	0.242344	0.189875	-1.32252	1.63409	0.445825	0.132748	0.881661
EPHB3 s2	225	0.960071	0.862058	1.30703	1.01072	0.679668	0.80737	0.949888	1.26835	1.61888	1.04305	0.233807	0.779996	-0.678059	0.832586	0.16696	0.224564	-0.483088	1.27904	0.334624	0.285481	-0.305244
EPHB4 s1	150	0.987867	0.785946	0.738109	1.06152	1.10831	1.06724	0.930617	0.70914	0.691604	0.837307	0.132564	0.167422	-1.45587	1.07902	0.0255235	0.0330587	1.46812	0.77712	0.133221	0.101315	-2.16685
EPHB4 s2	98	1.0336	0.839577	1.07897	1.22875	1.18144	1.07232	0.841179	0.710638	1.00619	0.984048	0.127155	0.848138	-1.60855	1.16084	0.0802236	0.0738574	2.11591	0.852671	0.148113	0.227051	-2.21417
EPHB6 s1	71	1.03236	0.699224	1.45854	0.989263	1.10687	0.713319	1.04357	0.631713	2.04472	1.06337	0.380605	0.800182	-0.0503091	0.936484	0.202015	0.640647	0.33954	1.24	0.726696	0.625027	-0.0564473
EPHB6 s2	45	1.20723	0.82168	0.881759	0.766868	0.923366	0.885783	1.57424	0.889875	0.995457	0.970224	0.207442	0.826855	-0.726706	0.858672	0.0816954	0.0956668	-0.276548	1.15319	0.36844	0.546222	-0.592338
ERBB2 s1	194	1.26064	1.22792	1.23385	1.19153	0.994012	0.878599	1.058	1.23532	1.40434	1.2408	0.017434	0.00174264	0.351229	1.02138	0.15825	0.836753	1.01172	1.23255	0.173185	0.145559	-0.501725
ERBB2 s2	159	0.938657	1.1477	0.732926	1.01377	0.938002	0.976317	0.925908	1.22356	0.750704	0.93976	0.207388	0.664828	-0.997818	0.976029	0.0378846	0.387461	0.652647	0.966723	0.239054	0.831937	-1.43237
ERBB3 s1	186	1.07831	0.987768	1.58744	1.09836	0.958132	0.623378	0.981744	1.03093	2.54651	1.21784	0.323267	0.363475	-0.278714	0.89329	0.24404	0.5279	-0.0024543	1.51973	0.889558	0.418075	0.356644
ERBB3 s2	42	1.29899	1.14202	1.26181	0.897025	1.03678	0.70963	1.44811	1.10151	1.77812	1.23427	0.0820251	0.0385173	-0.593654	0.881145	0.164153	0.336521	-0.0986107	1.44258	0.33834	0.151693	-0.170931
ERBB4 s1	79	1.11659	1.02496	1.16856	1.07788	0.727463	0.741217	1.03592	1.40895	1.57654	1.10337	0.0727089	0.132839	-0.720113	0.848852	0.19846	0.317902	-0.354299	1.34047	0.276742	0.1668	-0.294921
ERBB4 s2	152	0.957984	0.963596	0.920401	0.905819	0.727244	1.01797	1.05759	1.325	0.904155	0.947327	0.023487	0.0603397	-0.917199	0.883677	0.146621	0.303128	-0.0785678	1.09558	0.212977	0.518322	-0.867411
PFKFB3 s2	458	1.15146	1.23351	1.227	0.81956	0.781393	0.837591	1.40498	1.57861	1.46492	1.20399	0.0456077	0.0162571	0.0142315	0.812848	0.0286939	0.00774463	-0.63937	1.48283	0.0881906	0.0109385	0.443219
ERK8 s2	262	1.0711	1.18043	1.17808	0.912767	0.759444	0.969169	1.17347	1.55434	1.21555	1.1432	0.0624529	0.0579418	-1.12759	0.88046	0.108531	0.196658	-0.104039	1.31445	0.20881	0.120899	-0.547157
ERN1 s1	199	1.01682	1.25745	1.63942	0.897848	0.932154	0.760571	1.13251	1.34898	2.15552	1.30457	0.313964	0.234932	0.397941	0.863524	0.0907952	0.121274	-0.238129	1.54567	0.539122	0.221682	0.574014
ERN1 s2	247	0.942725	1.33684	1.47874	0.874331	1.10167	0.638981	1.07822	1.21347	2.31421	1.25277	0.277721	0.255633	-0.52063	0.871661	0.231356	0.438033	-0.173704	1.5353	0.677937	0.304831	0.15073
FASTK s1	301	1.30952	2.01509	1.26553	1.00014	0.903117	0.778991	1.30934	2.23126	1.62458	1.53005	0.420634	0.160773	0.0694602	0.894081	0.110849	0.239753	0.00381113	1.72173	0.468574	0.116465	0.513092
FASTK s2	384	1.04614	1.09593	1.50437	0.859499	1.2351	0.947913	1.21715	0.887321	1.58703	1.21548	0.251418	0.275969	-0.406531	1.01417	0.196372	0.91196	0.95464	1.2305	0.350045	0.372233	-0.82753
FER s1	133	0.876426	1.77421	2.21163	0.83038	1.26211	0.714735	1.05545	1.40575	3.09434	1.62076	0.680701	0.254983	0.55202	0.935741	0.288497	0.736822	0.33366	1.85185	1.09019	0.308602	0.902945
FER s2	28	1.15268	1.54355	1.44057	1.04505	1.45672	0.778341	1.10298	1.0596	1.85082	1.37893	0.202595	0.0835194	0.992442	1.09337	0.341763	0.682683	1.58173	1.3378	0.444819	0.318951	-0.100905
FES s1	29	1.15691	1.26318	2.0498	0.822357	1.44645	0.752684	1.40682	0.873301	2.72332	1.48997	0.487737	0.223993	1.38926	1.00716	0.382022	0.977045	0.899146	1.66782	0.952226	0.348423	1.09467
FES s2	57	1.5347	1.37479	1.54605	1.46506	1.60964	0.847871	1.04753	0.854093	1.82345	1.48518	0.0957705	0.0127403	-0.127785	1.30753	0.404583	0.318621	3.27732	1.24169	0.513018	0.500229	-0.942483
FGFR1 s1	139	1.03141	0.924678	1.13432	1.04761	0.983858	0.788872	0.984533	0.939849	1.4379	1.03014	0.104828	0.66789	-1.39071	0.940114	0.134803	0.522073	0.368283	1.12076	0.27556	0.527081	-1.27113
FGFR1 s2	235	0.992112	0.789025	1.04527	0.946611	0.780547	0.803537	1.04807	1.01086	1.30083	0.942135	0.135235	0.535827	-1.37055	0.843565	0.0899779	0.0948474	-0.396162	1.11992	0.157776	0.318635	-1.02468
FGFR2 s1	260	1.0251	1.02951	0.805686	0.912827	0.905584	0.64208	1.123	1.13685	1.25481	0.953434	0.127973	0.592943	-0.657252	0.820163	0.154268	0.180925	-0.581446	1.17155	0.0724329	0.0546019	-0.383653
FGFR2 s2	117	0.887524	0.958269	1.02567	0.787233	0.850392	0.714829	1.1274	1.12686	1.43484	0.957153	0.0690783	0.395088	-0.959652	0.784151	0.067834	0.0313798	-0.866576	1.2297	0.17766	0.154488	-0.37182
FGFR3 s1	280	0.89162	0.653682	1.02112	0.839849	0.941508	0.65635	1.06164	0.694293	1.55575	0.855474	0.186366	0.311331	-1.16736	0.812569	0.144523	0.153747	-0.641578	1.1039	0.432282	0.717618	-0.672814
FGFR3 s2	162	0.754909	0.819471	0.632101	0.64955	1.01441	0.839733	1.1622	0.807831	0.75274	0.735494	0.0951819	0.0405557	-2.00699	0.834564	0.182484	0.256941	-0.467426	0.907591	0.222214	0.546157	-1.64576
FGFR4 s1	143	1.42334	0.988875	1.21353	1.21216	1.37189	0.971003	1.17422	0.720813	1.24977	1.20858	0.217273	0.238257	-0.887085	1.18502	0.201816	0.253239	2.30733	1.04827	0.286089	0.797643	-1.44334
FLJ11149 s1	499	1.15964	1.2399	0.619427	1.06092	0.972192	0.826557	1.09306	1.27536	0.749406	1.00632	0.337455	0.977062	-1.12027	0.953222	0.118326	0.564213	0.472067	1.03927	0.26707	0.822744	-1.4153
FLJ11149 s2	477	0.958787	0.699204	0.972631	0.992046	0.914737	0.914035	0.966474	0.764376	1.06411	0.876874	0.154023	0.300413	-1.34247	0.940273	0.0448384	0.14742	0.369539	0.931653	0.152869	0.519713	-1.58536
FLJ13052 s1	410	1.36578	1.17656	0.731312	0.958038	0.778808	0.856233	1.4256	1.51071	0.854104	1.09122	0.32573	0.675576	-0.532251	0.86436	0.089891	0.120502	-0.231513	1.26347	0.357069	0.329515	-0.404115
FLJ13052 s2	325	1.11809	1.12262	1.21358	1.15035	1.24313	1.00656	0.971957	0.903056	1.20567	1.15143	0.0538738	0.0396945	-0.772612	1.13335	0.119196	0.192251	1.89825	1.02689	0.15861	0.796668	-1.61007
FLT1 s1	151	1.69493	0.904277	2.01111	1.57887	1.33229	0.702677	1.07351	0.678739	2.86206	1.53677	0.570113	0.244515	0.824645	1.20461	0.451835	0.51498	2.46249	1.5381	1.16345	0.507128	0.215226
FLT1 s2	111	1.19637	0.89992	1.3399	0.742978	1.09303	0.680997	1.61023	0.823328	1.96756	1.1454	0.224376	0.378347	0.288467	0.839	0.222166	0.336195	-0.4323	1.46704	0.585402	0.301124	0.800317
FLT3 s1	65	1.09278	0.846306	1.51697	0.758591	0.835984	0.890966	1.44054	1.01235	1.70262	1.15202	0.339236	0.518866	-0.118799	0.828514	0.066503	0.0466505	-0.515332	1.38517	0.34845	0.195644	0.130955
FLT3 s2	167	0.861426	0.711437	0.985828	0.818111	0.883982	0.847108	1.05295	0.804809	1.16376	0.852897	0.137394	0.204838	-1.33164	0.849734	0.0330141	0.0157117	-0.347317	1.00717	0.1838	0.952275	-1.19809
FLT3LG s1	356	1.47357	1.38937	0.831897	0.81121	0.81006	0.578749	1.81651	1.71515	1.4374	1.23161	0.348716	0.368957	-0.113488	0.73334	0.13388	0.0747263	-1.26889	1.65635	0.196273	0.0285375	0.933959
FLT3LG s2	402	1.42651	1.13942	1.83011	1.13699	1.12221	1.322	1.25464	1.01534	1.38435	1.46535	0.346978	0.145843	1.32152	1.19373	0.111331	0.0947004	2.37635	1.21811	0.187195	0.181065	-0.679762
FLT4 s1	63	1.21021	1.28186	1.33608	0.825925	0.907029	0.677271	1.46527	1.41325	1.97274	1.27605	0.0631384	0.0169947	-0.412486	0.803408	0.116522	0.0998677	-0.714106	1.61709	0.3091	0.0744186	0.426005
FLT4 s2	200	1.36512	0.988337	0.996468	1.23367	0.683524	0.939979	1.10655	1.44594	1.0601	1.11664	0.215226	0.446984	-0.500952	0.952391	0.275283	0.792783	0.465487	1.2042	0.210643	0.235151	-0.712162
FN3K s1	374	1.66066	1.18455	1.52238	0.839879	0.84828	0.84012	1.97727	1.39641	1.81209	1.45586	0.244928	0.0842441	-0.215577	0.84276	0.00478257	0.000308229	-0.402536	1.72859	0.299296	0.0519083	0.533059
FN3K s2	392	1.72766	1.29033	1.78599	0.961555	1.42399	1.08741	1.79673	0.906137	1.64243	1.60133	0.270906	0.0614811	-1.01609	1.15765	0.239085	0.371713	2.09066	1.44843	0.475937	0.244277	-0.929
FRK s1	117	1.3744	1.33035	1.21936	1.42807	1.15979	0.936527	0.962412	1.14706	1.302	1.30803	0.0798936	0.0216963	0.380287	1.1748	0.246117	0.343703	2.22643	1.13716	0.170009	0.297147	-1.08404
FRK s2	130	1.10835	1.16259	1.12614	1.14841	1.003	0.777333	0.965118	1.15911	1.44873	1.13236	0.0276457	0.014232	-0.729467	0.976248	0.18698	0.846267	0.654375	1.19099	0.243376	0.307056	-0.889548
FUK s1	360	1.55077	1.38028	0.831979	0.76975	0.722542	0.681672	2.01464	1.91031	1.2205	1.25434	0.375578	0.361606	0.0042205	0.724655	0.044077	0.00843386	-1.33765	1.71515	0.431543	0.102969	1.16028
FUK s2	437	1.18038	0.996952	1.44456	0.858385	1.03023	0.961279	1.37512	0.967697	1.50274	1.2073	0.225012	0.251619	-0.702607	0.949965	0.0864799	0.421837	0.44628	1.28185	0.27945	0.222759	-0.753766
FYN s1	251	1.23529	0.84519	0.950731	1.0558	1.04881	0.73	1.17	0.805858	1.30237	1.0104	0.201778	0.936983	-0.814736	0.944869	0.186115	0.658959	0.405934	1.09274	0.257114	0.595901	-1.05794
FYN s2	86	1.13173	0.768941	0.954698	1.2593	1.04877	0.839074	0.898698	0.733182	1.1378	0.951791	0.181414	0.690515	-1.18633	1.04905	0.210115	0.725103	1.23081	0.923226	0.203421	0.58042	-1.77101
GAK s1	154	0.940069	1.55196	2.07825	0.923553	0.786849	0.642417	1.01788	1.97237	3.23505	1.52343	0.569628	0.25247	1.5675	0.784273	0.140586	0.117194	-0.865614	2.0751	1.11215	0.23604	2.73934
GAK s2	63	1.4113	0.991066	1.95048	1.11157	0.771974	0.703266	1.26965	1.28381	2.77346	1.45095	0.480936	0.245853	-0.649422	0.862268	0.218614	0.389103	-0.248073	1.77564	0.864169	0.26028	0.974939
GIT1 s1	194	0.796814	0.804544	1.0089	0.884391	0.860736	0.839885	0.900974	0.934716	1.20124	0.870088	0.120281	0.202289	-1.29507	0.861671	0.022268	0.00852768	-0.252804	1.01231	0.164486	0.908719	-1.20219
GIT1 s2	207	1.00462	0.848421	1.2229	0.992594	1.0425	0.785111	1.01211	0.813836	1.55761	1.02531	0.188093	0.83738	-0.605738	0.940067	0.136496	0.526378	0.367911	1.12785	0.385157	0.623381	-0.800963
GIT2 s1	387	1.06458	0.457306	0.811164	0.799593	0.884023	0.634021	1.3314	0.517301	1.2794	0.777682	0.305017	0.334057	-1.58534	0.772546	0.127177	0.0903141	-0.958467	1.0427	0.45575	0.886005	-0.941926
GIT2 s2	316	0.832559	0.667228	1.6008	0.842207	0.914546	1.22451	0.988545	0.729573	1.30729	1.03353	0.498175	0.917851	-0.47289	0.993755	0.203089	0.962366	0.792993	1.00847	0.289375	0.964173	-1.22933
GK s1	429	1.09781	0.948983	1.21768	0.902469	0.961279	0.79222	1.21645	0.987209	1.53704	1.08816	0.134607	0.3743	-0.779017	0.885323	0.085824	0.146699	-0.0655378	1.2469	0.276179	0.261615	-0.655805
GK s2	438	1.16762	1.04363	0.997731	0.923717	0.707316	0.796577	1.26405	1.47548	1.25252	1.06966	0.0878859	0.30346	-0.30841	0.809203	0.108752	0.0933744	-0.668225	1.33068	0.125529	0.0448281	0.0864093
GKAP42 s1	208	0.799302	0.685855	1.00431	0.888688	0.981769	0.795826	0.899418	0.698591	1.26197	0.829822	0.161406	0.209358	-1.35143	0.888761	0.0929716	0.174001	-0.038314	0.953326	0.285532	0.803695	-1.32426
GKAP42 s2	85	0.863988	0.783718	1.77878	0.988118	0.78751	0.651641	0.874377	0.995185	2.7297	1.14216	0.552788	0.699577	-0.555327	0.80909	0.169274	0.189989	-0.669125	1.53309	1.03806	0.467592	0.450584
GNE s1	463	1.22823	0.843058	1.06862	1.03224	1.16399	0.625275	1.18987	0.72428	1.70904	1.04664	0.193524	0.716931	-0.648989	0.940503	0.280831	0.748841	0.371359	1.20773	0.492621	0.54113	-0.599488
GNE s2	438	0.986194	0.906211	1.41358	1.02561	1.14607	0.837563	0.961571	0.790711	1.68773	1.102	0.272788	0.583647	0.0466617	1.00308	0.155483	0.975744	0.866827	1.14667	0.476296	0.647114	-0.522893
GRK4 s1	377	1.31133	2.48026	1.58405	0.933151	0.857335	0.753536	1.40527	2.89298	2.10216	1.79188	0.611547	0.154121	1.09989	0.848008	0.09017	0.100024	-0.360984	2.13347	0.744349	0.118695	1.77415
GRK4 s2	250	1.54006	1.2116	1.60627	1.25385	0.970124	0.800944	1.22827	1.24892	2.00547	1.45265	0.211357	0.0656054	0.74443	1.00831	0.228853	0.955596	0.908198	1.49422	0.442879	0.192958	0.126252
GRK5 s1	324	0.793317	0.696816	1.6289	0.877695	0.857814	0.829068	0.903864	0.812316	1.96474	1.03968	0.51256	0.905612	-1.0648	0.854859	0.0244477	0.00932539	-0.306736	1.22697	0.640563	0.601902	-0.763455
GRK5 s2	441	1.06277	0.934769	1.73663	1.00346	0.873673	1.09413	1.05911	1.06993	1.58723	1.24472	0.430785	0.428873	0.835877	0.990419	0.110805	0.894694	0.766583	1.23876	0.301833	0.304185	-0.0627196
GRK6 s1	435	0.877213	0.741832	0.699908	0.913695	0.741922	0.788477	0.960072	0.999879	0.88767	0.772985	0.0926669	0.0513047	-1.86902	0.814698	0.0888378	0.0688023	-0.624716	0.949207	0.0568877	0.262039	-1.50076
GRK6 s2	439	0.968272	0.781459	1.10617	0.95089	0.744508	0.863538	1.01828	1.04963	1.28097	0.951967	0.162968	0.660464	-0.782544	0.852979	0.103595	0.133216	-0.321625	1.11629	0.143475	0.295478	-0.705382
GSK3A s1	445	1.01519	1.18569	0.82933	0.897455	0.933643	0.90823	1.13118	1.26996	0.913128	1.01007	0.178234	0.930986	-0.672777	0.913109	0.0185806	0.0149025	0.154469	1.10476	0.179877	0.419314	-0.884358
GSK3A s2	364	1.21063	0.931518	0.767317	0.85113	0.841624	0.861452	1.42238	1.10681	0.890725	0.969821	0.224124	0.837284	-0.799614	0.851402	0.00991719	0.00148137	-0.334109	1.13997	0.267373	0.460253	-0.683201
GSK3B s1	407	0.858057	1.1223	1.03199	0.854468	0.837663	0.94138	1.0042	1.3398	1.09625	1.00412	0.13431	0.962486	-0.643644	0.877837	0.0556675	0.0627689	-0.124806	1.14675	0.173407	0.280341	-0.670513
GSK3B s2	442	1.0895	0.803537	1.14473	0.833191	0.758292	0.862366	1.30763	1.05967	1.32743	1.01259	0.183139	0.916102	-0.606164	0.81795	0.0536853	0.0277848	-0.598974	1.23157	0.149205	0.114993	-0.324491
GUK1 s1	445	0.820225	1.01956	1.1542	0.874711	0.905713	0.699363	0.93771	1.1257	1.65035	0.997993	0.168026	0.985371	-1.02661	0.826595	0.111272	0.114215	-0.530519	1.23792	0.369338	0.380607	-0.508168
GUK1 s2	397	1.05065	0.945476	1.35318	0.899775	0.73723	0.990665	1.16768	1.28247	1.36593	1.11643	0.211663	0.441257	-0.172621	0.87589	0.128395	0.236062	-0.14022	1.27203	0.0995382	0.0418495	-0.232952
HAK s1	382	1.13424	0.57983	0.810321	0.98075	0.912934	1.07931	1.1565	0.635128	0.750774	0.841462	0.278512	0.428099	-1.30449	0.990999	0.0836618	0.86936	0.771171	0.847467	0.273805	0.436397	-1.77388
HAK s2	446	0.943739	0.496015	0.631643	0.926711	0.731066	0.806409	1.01837	0.678481	0.783278	0.690465	0.229585	0.144629	-2.05521	0.821396	0.0986794	0.0884597	-0.57169	0.826711	0.17406	0.226781	-1.83521
HCK s1	159	1.22154	1.49833	1.38751	1.0895	1.07527	0.62587	1.1212	1.39344	2.21693	1.36913	0.139305	0.0443403	-1.80964	0.930211	0.263663	0.691623	0.289876	1.57719	0.570508	0.22181	-0.319949
HCK s2	151	0.891421	1.30647	1.31422	0.875082	0.960811	0.696208	1.01867	1.35976	1.88768	1.1707	0.241896	0.346098	-0.432741	0.844034	0.135006	0.183374	-0.392448	1.42204	0.437839	0.236958	0.00998761
HGS s1	360	1.38905	1.14614	1.07126	0.947264	1.07905	0.822723	1.46638	1.06217	1.30209	1.20215	0.166134	0.169627	-0.608572	0.949678	0.128179	0.566668	0.444008	1.27688	0.203278	0.142299	-0.740959
HGS s2	407	0.937749	0.892995	1.57295	0.872728	0.938859	0.895358	1.0745	0.951149	1.75678	1.13456	0.38031	0.602382	-0.169	0.902315	0.0336097	0.0372675	0.0690007	1.26081	0.433928	0.407173	-0.368566
HIPK1 s1	181	0.704775	0.736297	1.20556	0.747218	1.03524	0.566679	0.943198	0.711232	2.12741	0.882209	0.28047	0.542597	-1.38241	0.783046	0.236327	0.252783	-0.875329	1.26061	0.759574	0.612599	-0.254715
HIPK1 s2	428	1.12083	1.06085	1.21529	0.970141	0.856969	0.744905	1.15533	1.23791	1.63147	1.13233	0.0778579	0.098621	-0.274585	0.857339	0.112619	0.15947	-0.287105	1.34157	0.254435	0.145615	-0.0711321
HIPK2 s1	236	1.17102	1.69622	0.917128	1.08597	1.04366	0.66578	1.07831	1.62527	1.37752	1.26146	0.397342	0.372507	-0.454473	0.931804	0.231353	0.660435	0.30249	1.36037	0.27388	0.150302	-0.461531
HIPK2 s2	370	1.00206	1.36756	1.12087	0.868393	0.783944	0.71193	1.15392	1.74446	1.57441	1.16349	0.186443	0.26813	-0.13667	0.788089	0.0783134	0.0426342	-0.8354	1.49093	0.303991	0.107576	0.530474
HIPK3 s1	353	0.824038	1.20568	1.29353	0.807549	0.696626	0.822652	1.02042	1.73074	1.57239	1.10775	0.249596	0.532595	-0.753301	0.775609	0.0688166	0.0299499	-0.934212	1.44118	0.372894	0.176964	0.0823777
HIPK3 s2	415	1.41814	0.667554	1.2676	0.903943	0.756719	0.897264	1.56883	0.88217	1.41274	1.11776	0.397091	0.658607	-1.4641	0.852642	0.0831389	0.0917385	-0.324294	1.28791	0.359948	0.300201	-0.781705
HK1 s1	276	0.755769	0.818398	1.37696	0.830095	1.14695	0.630402	0.910461	0.713543	2.18426	0.983709	0.342001	0.941758	-0.996705	0.869149	0.260479	0.475987	-0.193596	1.26942	0.798366	0.618031	-0.345907
HK1 s2	329	0.927942	1.12887	1.2959	0.817979	1.16997	1.01268	1.13443	0.964871	1.27967	1.11757	0.184238	0.384206	-0.553715	1.00021	0.176325	0.99855	0.844092	1.12632	0.157556	0.299354	-1.09399
HK2 s1	446	0.970027	0.975891	0.999708	0.767878	0.876584	0.620123	1.26326	1.11329	1.61211	0.981875	0.0157193	0.183896	-1.02937	0.754861	0.128725	0.080915	-1.09848	1.32955	0.255935	0.155474	-0.104338
HK2 s2	448	0.866645	1.07639	1.2195	0.742533	0.770034	0.872158	1.16715	1.39785	1.39825	1.05418	0.177473	0.649792	-0.747802	0.794908	0.0682987	0.0350353	-0.781406	1.32108	0.133313	0.0529414	-0.178309
HK3 s1	414	1.12454	1.0272	1.00089	0.769982	1.06002	0.539613	1.46047	0.969033	1.85482	1.05087	0.0651362	0.308765	-0.348694	0.789872	0.260773	0.297577	-0.821281	1.42811	0.44378	0.236701	0.531437
HK3 s2	365	1.02942	1.15983	1.1762	0.734302	0.806176	0.748562	1.4019	1.43868	1.57128	1.12182	0.0804356	0.119778	-0.250049	0.763013	0.0380543	0.0084856	-1.03394	1.47062	0.0890908	0.0117357	0.507317
HSMDPKIN s1	448	1.17714	1.62063	1.25498	0.927219	0.782605	0.609354	1.26954	2.07081	2.05953	1.35092	0.236796	0.124142	0.275467	0.773059	0.159148	0.132191	-0.954399	1.79996	0.459393	0.0945899	1.3215
HSMDPKIN s2	335	0.976059	0.864959	1.10661	0.85244	0.768923	0.633131	1.14502	1.1249	1.74783	0.982541	0.120954	0.825916	-0.520133	0.751498	0.110688	0.0602211	-1.12512	1.33925	0.353986	0.238799	0.287811
HSPB8 s1	437	1.00283	0.919278	1.05969	0.78408	0.823777	0.713837	1.27899	1.11593	1.4845	0.993932	0.070627	0.895354	-0.919935	0.773898	0.0556729	0.0196168	-0.94776	1.29314	0.184691	0.110764	-0.224186
HSPB8 s2	381	0.975581	0.795202	0.997396	0.775204	0.760058	0.778561	1.25848	1.04624	1.28108	0.922726	0.110977	0.351117	-0.975976	0.771274	0.00985729	0.00061853	-0.968533	1.19527	0.129555	0.120731	-0.418313
HUNK s1	292	0.821959	1.11071	1.25131	0.993647	0.999693	1.64888	0.827214	1.11106	0.758886	1.06133	0.218897	0.675435	-0.782339	1.21407	0.376567	0.428603	2.53741	0.899052	0.186752	0.447978	-1.93617
HUNK s2	76	1.54181	0.719471	0	2.0865	1.08667	0	0.738946	0.662087	#DIV/0!	0.75376	0.771476	0.635916	-2.7153	1.58658	0.706984	0.932409	5.48681	0.700517	0.0543478	#DIV/0!	-2.71643
ICK s1	427	1.081	1.30935	0.927238	0.825509	0.805113	0.664896	1.3095	1.6263	1.39456	1.10586	0.192268	0.440893	-1.22728	0.765173	0.0874387	0.0432402	-1.01684	1.44345	0.163962	0.0426735	-0.163734
ICK s2	384	0.9632	0.916048	1.01146	0.777274	0.718382	0.890035	1.2392	1.27516	1.13643	0.963569	0.0477074	0.316936	-1.10698	0.79523	0.0872244	0.0554949	-0.778857	1.21693	0.0719962	0.034811	-0.566112
IHPK1 s1	451	1.19349	0.818385	1.22315	0.912431	1.01567	0.642347	1.30803	0.805757	1.90419	1.07834	0.225617	0.608648	-0.150152	0.856817	0.192776	0.327093	-0.291236	1.33933	0.549886	0.397057	0.198195
IHPK1 s2	472	1.0498	0.843415	1.38691	0.902979	0.964447	0.810521	1.1626	0.874506	1.71114	1.09338	0.274357	0.615252	-1.52773	0.892649	0.0774809	0.138471	-0.00752864	1.24941	0.425018	0.416382	-0.895913
IHPK2 s1	450	0.97511	1.38897	2.11007	0.822373	0.689463	1.15569	1.18573	2.01456	1.82581	1.49138	0.57437	0.276589	0.636381	0.889176	0.240186	0.508016	-0.035026	1.67537	0.434415	0.114673	0.691322
IHPK2 s2	412	1.50914	0.56169	2.22637	1.19375	0.788883	1.63993	1.2642	0.712007	1.3576	1.4324	0.834989	0.464403	0.305348	1.20752	0.425689	0.487366	2.48551	1.11127	0.348912	0.636184	-1.2284
IHPK3 s1	293	0.917862	0.781375	2.24967	1.06542	1.09848	1.45772	0.8615	0.711325	1.54328	1.3163	0.811198	0.569063	-1.17651	1.20721	0.217578	0.240827	2.48303	1.0387	0.443384	0.893698	-2.13788
IHPK3 s2	370	1.2165	1.069	1.76544	1.28803	1.31823	1.61809	0.944464	0.81094	1.09106	1.35031	0.366994	0.240079	0.399328	1.40812	0.182469	0.0606352	4.07378	0.948822	0.140111	0.591638	-1.82954
IKBKAP s1	98	0.624188	0.791483	1.77756	0.70554	0.771306	0.681801	0.884694	1.02616	2.60716	1.06441	0.623246	0.874427	-1.20954	0.719549	0.0463677	0.00898897	-1.37807	1.506	0.956246	0.456144	0.170727
IKBKAP s2	264	0.858011	0.912096	1.69361	0.743592	0.901854	0.612143	1.15387	1.01136	2.76669	1.15457	0.467602	0.624733	-0.485066	0.75253	0.145062	0.0979898	-1.11695	1.64397	0.974908	0.371047	0.892018
IKBKE s1	97	0.75129	1.00905	1.24535	0.837459	0.920042	0.672112	0.897107	1.09674	1.85289	1.0019	0.247109	0.990598	-0.67153	0.809871	0.126247	0.120889	-0.662935	1.28225	0.504175	0.434515	-0.120147
IKBKE s2	339	0.8998	1.00483	1.57579	0.770602	1.38564	0.60923	1.16766	0.725172	2.58653	1.16014	0.363777	0.525427	-0.251256	0.921825	0.409701	0.772437	0.223474	1.49312	0.972426	0.472401	0.470584
IKBKG s1	191	0.921169	1.29652	1.61112	0.707256	0.831307	0.784427	1.30246	1.55961	2.05388	1.27627	0.345419	0.300234	-0.839118	0.77433	0.0626387	0.0247325	-0.94434	1.63865	0.381895	0.101387	0.372977
IKBKG s2	197	1.14678	1.20914	1.72373	1.02135	1.32465	0.66852	1.12281	0.912799	2.57843	1.35988	0.31664	0.187846	1.01934	1.00484	0.328374	0.981959	0.880744	1.53801	0.907124	0.412294	0.783595
ILK s1	54	1.32922	1.09919	1.49504	0.766349	1.07728	1.12242	1.73449	1.02034	1.33198	1.30782	0.198789	0.11544	0.504708	0.988682	0.193865	0.928683	0.75283	1.36227	0.358035	0.22178	-0.086176
ILK s2	22	0.627136	1.25509	1.40446	0.572311	0.947006	0.870044	1.0958	1.32532	1.61424	1.09556	0.412487	0.727035	-0.372785	0.796454	0.197891	0.216772	-0.769172	1.34512	0.259791	0.148051	-0.00584402
ILKAP s1	18	0.89707	0.838194	0.714309	1.11931	0.921421	0.729098	0.80145	0.909676	0.979716	0.816524	0.0932879	0.0764254	-1.27774	0.923276	0.195112	0.566092	0.234963	0.896947	0.0898118	0.185228	-1.44557
ILKAP s2	286	0.852133	0.617282	1.48614	0.775449	0.909323	0.733379	1.09889	0.678836	2.02643	0.985185	0.449452	0.959663	-0.765949	0.80605	0.0918773	0.067335	-0.69319	1.26805	0.68954	0.570127	-0.182565
IRAK1 s1	343	0.726613	0.721563	0.920089	0.516163	0.749292	1.13057	1.40772	0.962992	0.813827	0.789422	0.113189	0.0843074	-1.48776	0.798675	0.310166	0.377711	-0.751583	1.06151	0.308961	0.763098	-0.836826
IRAK1 s2	159	0.668192	1.19623	0.872087	0.739902	0.865982	0.811944	0.903081	1.38135	1.07407	0.912169	0.26629	0.625444	-1.25519	0.805943	0.0632537	0.0336385	-0.694039	1.1195	0.242351	0.483041	-0.856229
IRAK2 s1	128	1.05182	1.20412	1.09252	1.00143	0.935009	0.70323	1.05032	1.28781	1.55357	1.11615	0.0788508	0.125374	-0.691118	0.87989	0.156555	0.315232	-0.108552	1.29723	0.251758	0.177527	-0.481269
IRAK2 s2	90	0.92858	1.41861	1.15807	1.079	1.04442	0.721686	0.860595	1.35827	1.60467	1.16842	0.24518	0.356223	-0.892525	0.948368	0.197072	0.694469	0.433638	1.27451	0.379042	0.336429	-0.771911
IRAK3 s1	95	0.976657	0.868118	0.873326	0.870158	0.957853	0.820016	1.12239	0.906317	1.06501	0.906034	0.0612175	0.117134	-1.15991	0.882676	0.0697656	0.100423	-0.0864956	1.03124	0.111926	0.676542	-1.151
IRAK3 s2	161	0.913122	0.779537	0.952532	0.878647	0.830367	0.893973	1.03924	0.938787	1.0655	0.88173	0.0906691	0.152364	-1.51525	0.867662	0.0331956	0.0203359	-0.205366	1.01451	0.0668798	0.743209	-1.3967
IRAK4 s1	220	1.04142	1.36907	0.884712	0.97679	0.803802	1.25764	1.06617	1.70325	0.703468	1.0984	0.247158	0.561714	0.0867061	1.01275	0.229047	0.932008	0.943349	1.15763	0.506127	0.643612	-0.42431
IRAK4 s2	152	0.782476	1.09553	0.886201	0.763508	0.90783	1.05057	1.02484	1.20676	0.843544	0.921403	0.15947	0.48322	-1.328	0.907302	0.143531	0.379626	0.10849	1.02505	0.181608	0.833431	-1.37171
LOC55971 s1	152	0.825034	0.807962	0.874561	0.962766	1.00106	0.981487	0.856942	0.807106	0.891057	0.835853	0.0345923	0.0144829	-1.35789	0.981771	0.0191494	0.240966	0.69811	0.851702	0.0422205	0.0259701	-1.7688
ITK s2	357	0.915354	1.28248	0.968814	0.794996	0.97529	0.968509	1.15139	1.31497	1.00032	1.05555	0.198337	0.675537	-0.516648	0.912932	0.102191	0.278005	0.153062	1.15556	0.15737	0.229002	-0.737059
ITPK1 s1	356	1.12457	1.68593	1.08472	0.890814	1.13108	0.648636	1.26241	1.49055	1.67231	1.29841	0.336198	0.26403	0.130416	0.890177	0.241223	0.512994	-0.0271038	1.47509	0.20539	0.0570229	0.17104
PLK2 s2	335	0.797658	0.677634	0.846115	0.871625	0.812556	1.03308	0.915139	0.833953	0.819025	0.773802	0.086737	0.0456807	-1.72447	0.905752	0.114152	0.28897	0.0962155	0.856039	0.0517236	0.0404376	-1.80705
ITPKA s1	135	0.921353	1.04695	1.09717	1.0047	0.970507	0.674724	0.917046	1.07876	1.6261	1.02182	0.0905617	0.716931	-1.2289	0.883309	0.181447	0.381238	-0.0814831	1.2073	0.371595	0.435852	-0.829405
ITPKA s2	410	1.0664	1.10737	1.38053	0.8759	0.718766	1.09586	1.21749	1.54066	1.25977	1.18477	0.170768	0.201775	-0.450251	0.896841	0.189416	0.445097	0.0256582	1.33931	0.175653	0.0789023	-0.334625
ITPKB s1	449	1.16698	1.01016	1.13579	0.907661	0.791666	0.734337	1.2857	1.276	1.54669	1.10431	0.0830116	0.161471	-1.26932	0.811221	0.0883015	0.0658125	-0.652246	1.36946	0.153563	0.053045	-0.428151
ITPKB s2	427	1.18463	1.18046	1.58232	0.88129	0.897264	1.38912	1.3442	1.31562	1.13908	1.3158	0.230823	0.141292	-1.34544	1.05589	0.288697	0.769284	1.28498	1.2663	0.111097	0.0534109	-1.68427
ITPKC s1	251	1.04933	1.46597	0.878147	1.20846	1.18861	0.83181	0.868318	1.23334	1.05571	1.13115	0.302333	0.530821	-0.137508	1.0763	0.211964	0.596614	1.44652	1.05246	0.182535	0.668001	-1.19781
ITPKC s2	428	1.11657	0.963217	0.905635	1.0311	1.28522	0.762503	1.08289	0.749456	1.18771	0.995141	0.109032	0.945504	-0.983855	1.02628	0.261392	0.877807	1.05048	1.00669	0.22885	0.964239	-1.42907
JAK1 s1	309	0.997074	1.05743	0.764443	0.891319	0.810288	0.533518	1.11865	1.30501	1.43284	0.93965	0.154706	0.56891	-0.779646	0.745041	0.187612	0.142817	-1.17624	1.2855	0.157998	0.0887134	0.0390839
JAK1 s2	129	0.885044	1.12858	1.22015	0.796644	0.862781	0.706333	1.11097	1.30807	1.72745	1.07793	0.173202	0.517389	-0.728058	0.788586	0.0785346	0.0430491	-0.831462	1.38216	0.314847	0.170259	-0.0193452
JAK2 s1	309	1.06443	1.2237	1.09312	0.922945	0.954807	0.946062	1.1533	1.28162	1.15544	1.12708	0.0848963	0.122104	-0.96109	0.941271	0.0164622	0.025205	0.377445	1.19679	0.0734797	0.0434678	-1.02295
JAK2 s2	287	1.21637	1.13237	1.14221	0.96376	0.834664	0.652467	1.2621	1.35668	1.7506	1.16365	0.0459181	0.0252536	-1.07108	0.816964	0.1564	0.179873	-0.606781	1.45646	0.259087	0.0926989	-0.101035
JAK3 s1	293	0.901553	0.738179	0.862101	0.694414	0.856144	0.608503	1.29829	0.862213	1.41676	0.833944	0.085249	0.0777449	-1.57927	0.719687	0.12574	0.0609993	-1.37698	1.19242	0.292039	0.372001	-0.510326
JAK3 s2	52	0.991522	0.546567	1.03287	0.903502	0.763599	0.662215	1.09742	0.715777	1.55972	0.856986	0.269625	0.455233	-1.17154	0.776439	0.121154	0.0855242	-0.927643	1.12431	0.422613	0.661078	-0.600949
KDR s1	298	0.895884	0.963857	2.31509	0.738116	0.611758	0.835737	1.21374	1.57555	2.77012	1.39161	0.800481	0.486028	1.21657	0.728537	0.112296	0.0525829	-1.30691	1.85314	0.814474	0.211304	2.13208
KDR s2	10	1.49163	1.05434	1.29286	1.06298	0.832554	0.690745	1.40326	1.26639	1.87169	1.27961	0.218948	0.157482	0.141198	0.862092	0.187866	0.331422	-0.249471	1.51378	0.317423	0.107166	0.369277
KHK s1	423	1.08588	0.760349	0.967368	0.954987	1.16234	0.723165	1.13706	0.654156	1.33769	0.937864	0.164756	0.580673	-0.984706	0.94683	0.2197	0.715816	0.421454	1.04297	0.351345	0.851876	-1.09576
KHK s2	410	0.980902	1.23942	0.884977	0.784104	1.04793	0.64141	1.25099	1.18273	1.37974	1.0351	0.183334	0.771706	-0.659405	0.824482	0.206247	0.278413	-0.547252	1.27115	0.100038	0.0425004	-0.285549
KIAA1446 s1	313	0.844789	1.21872	0.773221	0.76273	0.851978	0.800326	1.10758	1.43046	0.966133	0.945576	0.239239	0.731608	-0.97402	0.805011	0.0448079	0.0171508	-0.701414	1.16806	0.237996	0.345859	-0.598647
KIAA1446 s2	144	0.683395	0.769514	1.47639	0.718572	0.931712	0.630946	0.951046	0.825915	2.33996	0.976433	0.43511	0.933809	-0.469151	0.76041	0.154686	0.115387	-1.05795	1.37231	0.840345	0.523074	0.474843
KIAA1804 s1	132	0.961826	1.04005	1.01189	1.00418	0.875367	0.969837	0.957822	1.18812	1.04337	1.00459	0.039618	0.859556	-1.24585	0.949795	0.0667043	0.322224	0.444932	1.0631	0.116413	0.446899	-1.41418
KIAA1804 s2	135	1.00727	0.70871	0.73285	1.02327	0.851362	1.05441	0.984357	0.832442	0.695032	0.816276	0.165843	0.195017	-1.38502	0.97635	0.109356	0.743958	0.655185	0.837277	0.144723	0.190843	-1.77228
KIDINS220 s1	197	0.909064	1.51465	1.19037	1.05337	0.689404	0.893603	0.863005	2.19704	1.3321	1.20469	0.303047	0.362581	-0.500693	0.878793	0.182434	0.368844	-0.117239	1.46405	0.676735	0.356885	0.0258095
KIDINS220 s2	193	0.912742	0.832015	1.70277	1.05639	1.06601	0.64809	0.864018	0.780491	2.62736	1.14918	0.481123	0.644994	-0.542476	0.923499	0.238559	0.634433	0.236729	1.42396	1.04302	0.554345	0.0175104
KIP2 s1	37	0.984033	0.66612	1.01087	1.03505	0.923187	1.00014	0.95071	0.721544	1.01073	0.887008	0.191764	0.414813	-0.935388	0.986126	0.0572334	0.715378	0.732585	0.894328	0.152614	0.353224	-1.45947
KIP2 s2	112	0.866655	0.628674	1.29597	0.923874	0.767105	0.71819	0.938067	0.819541	1.80449	0.930432	0.338187	0.755693	-1.27773	0.803056	0.107452	0.0865388	-0.716895	1.18737	0.537721	0.607492	-0.688399
KIS s1	211	1.13437	0.813358	1.11365	0.98935	0.888417	0.76579	1.14658	0.915514	1.45426	1.02046	0.179656	0.861848	-1.06705	0.881186	0.111955	0.207426	-0.0982913	1.17212	0.270277	0.384998	-0.924576
KIS s2	221	0.872578	1.15529	0.597647	0.892182	0.877273	1.19809	0.978027	1.31691	0.498835	0.875171	0.27883	0.519223	-1.2729	0.98918	0.181071	0.927012	0.756772	0.931257	0.411037	0.799336	-1.54201
KIT s1	259	0.980474	0.994549	0.932376	0.904602	0.867045	0.551401	1.08387	1.14706	1.69092	0.969133	0.0326014	0.242704	-0.50804	0.774349	0.19399	0.181513	-0.944185	1.30728	0.333738	0.251812	0.217775
KIT s2	321	0.644298	0.971447	0.931949	0.59443	0.834622	0.643349	1.08389	1.16394	1.44859	0.849231	0.178573	0.281157	-1.28261	0.6908	0.126932	0.0518453	-1.6057	1.23214	0.191676	0.170834	-0.207006
KSR s1	166	1.01032	1.33557	0.995468	1.03426	1.0324	0.780208	0.976851	1.29366	1.2759	1.11379	0.192216	0.413023	-1.24978	0.948958	0.146145	0.606717	0.438304	1.18214	0.178003	0.218359	-0.989883
KSR s2	152	0.963299	0.833884	1.08553	0.826082	1.14656	0.881534	1.16611	0.727295	1.2314	0.960903	0.125838	0.644355	-0.864134	0.951391	0.171277	0.671679	0.457567	1.0416	0.274149	0.817276	-1.10287
KSR2 s1	350	0.830907	0.86791	1.19412	0.753969	0.859112	0.969339	1.10204	1.01024	1.23189	0.964312	0.199876	0.786368	-1.15223	0.860807	0.107695	0.154568	-0.259646	1.11472	0.111367	0.21631	-0.98889
KSR2 s2	77	1.36667	1.12742	1.1496	1.4307	1.03186	0.929752	0.955245	1.09261	1.23646	1.21456	0.132196	0.106668	-0.423477	1.13077	0.264718	0.482345	1.87784	1.09477	0.14062	0.363424	-1.33784
LATS1 s1	406	1.09435	1.44364	0.832986	0.850838	0.660516	0.636545	1.2862	2.18562	1.30861	1.12366	0.306378	0.556865	-0.36356	0.715966	0.117415	0.0525156	-1.40644	1.59348	0.512932	0.182957	0.932909
LATS1 s2	376	1.04416	0.831814	1.17605	0.831666	0.784519	0.716386	1.2555	1.06029	1.64165	1.01734	0.17368	0.878608	-0.562439	0.777524	0.0579576	0.0218823	-0.919052	1.31915	0.295861	0.202658	0.0597167
LATS2 s1	306	1.15682	1.89571	1.88735	0.875827	1.07929	0.875301	1.32083	1.75644	2.15623	1.64663	0.424207	0.118495	0.573227	0.943473	0.117622	0.49275	0.394875	1.7445	0.417829	0.0909008	0.571082
LATS2 s2	343	1.15417	1.54189	1.72849	0.960176	1.25298	0.978707	1.20204	1.23058	1.7661	1.47485	0.292974	0.106921	1.60581	1.06395	0.163962	0.568944	1.3488	1.39957	0.317743	0.161283	0.190924
LIM s1	135	0.891872	0.956762	0.896841	0.984311	0.805944	0.851949	0.906088	1.18713	1.05269	0.915158	0.0361156	0.0554276	-1.00992	0.880734	0.0926021	0.155419	-0.101865	1.04864	0.140566	0.609812	-1.02549
LIM s2	165	0.878362	0.815692	1.32599	0.86988	0.838314	0.928721	1.00975	0.973015	1.42776	1.00668	0.278297	0.970615	-0.859371	0.878972	0.0458842	0.0447212	-0.115822	1.13684	0.252608	0.447153	-0.894259
LIMK1 s1	304	0.620206	0.715317	0.871902	0.570103	0.821764	1.10893	1.08789	0.870465	0.786258	0.735809	0.127093	0.0692264	-2.10765	0.833598	0.269607	0.396984	-0.475076	0.914869	0.155639	0.44344	-1.6737
LIMK1 s2	185	0.649612	0.936346	0.71146	0.634226	0.874714	0.956937	1.02426	1.07046	0.743476	0.765806	0.150894	0.114996	-1.58792	0.821959	0.167699	0.207313	-0.567229	0.946065	0.176961	0.650287	-1.29159
LIMK2 s1	327	0.870167	0.789801	0.594933	0.762058	0.706828	1.25084	1.14186	1.11739	0.475625	0.751633	0.141531	0.0933347	-1.66694	0.906577	0.299421	0.643038	0.102745	0.911626	0.377786	0.724579	-1.43439
LIMK2 s2	307	0.747942	1.13757	0.682523	0.676066	0.970882	1.2635	1.10631	1.17169	0.540186	0.856013	0.246022	0.417412	-1.18879	0.970148	0.293716	0.876476	0.606082	0.939397	0.347269	0.790987	-1.36064
LMTK2 s1	310	0.727928	1.05572	1.42724	0.616687	0.86413	1.03686	1.18038	1.22172	1.3765	1.0703	0.349885	0.761058	-0.356368	0.839227	0.211192	0.318065	-0.430507	1.25953	0.103382	0.0490337	-0.243972
LMTK2 s2	191	0.880163	1.09419	1.2099	0.942681	0.865679	0.945922	0.933681	1.26396	1.27907	1.06142	0.167294	0.589915	-0.848951	0.918094	0.0454215	0.0890336	0.193936	1.15891	0.195196	0.293942	-0.950458
LOC161635 s1	445	1.0521	1.08694	1.23093	0.826437	0.740887	0.787765	1.27305	1.46707	1.56256	1.12332	0.0948053	0.153033	0.0692449	0.78503	0.0428409	0.0129813	-0.859623	1.43423	0.147522	0.0363865	0.583349
LOC161635 s2	439	1.07528	0.851119	0	0.822722	0.920341	0	1.30698	0.924786	#DIV/0!	0.642134	0.567287	0.388609	-2.10949	0.871532	0.0690274	0.287636	-0.174731	1.11588	0.270254	#DIV/0!	-0.550023
LOC375449 s1	116	0.954375	1.30638	0.951768	0.996439	0.955804	0.695929	0.957785	1.36678	1.36762	1.07084	0.203986	0.608603	-1.04737	0.882724	0.16304	0.338963	-0.0861117	1.23073	0.236378	0.232967	-0.764196
LOC375449 s2	305	0.88637	1.04325	0.656699	0.85925	0.957142	0.824703	1.03156	1.08997	0.796285	0.862107	0.194416	0.344206	-1.42774	0.880365	0.0686977	0.0945775	-0.104791	0.972605	0.155465	0.78904	-1.41991
LOC388226 s1	146	0.916312	0.824379	0.962746	0.897403	0.934213	1.00487	1.02107	0.882432	0.958079	0.901146	0.0704192	0.135582	-1.4242	0.945496	0.0546152	0.226034	0.410893	0.95386	0.0694151	0.368671	-1.66213
LOC388226 s2	142	0.91108	0.821938	0.786878	0.892306	0.793506	1.18867	1.02104	1.03583	0.661982	0.839965	0.0640332	0.0494413	-1.41415	0.95816	0.205648	0.758213	0.511164	0.906285	0.211701	0.523377	-1.62068
DYRK1A s1	316	0.714324	0.806339	0.80016	0.736506	0.863912	0.943261	0.901994	0.829181	0.848292	0.773608	0.0514345	0.0167737	-1.79661	0.847893	0.104304	0.127455	-0.361894	0.859822	0.0377511	0.0233329	-1.83561
LOC55971 s2	123	1.10558	1.03212	1.43579	1.07832	0.862771	0.804328	1.02529	1.19629	1.78508	1.19117	0.21501	0.263459	-0.367783	0.915139	0.144307	0.415576	0.170539	1.33555	0.39858	0.28216	-0.348272
LOC91807 s1	356	1.20491	0.972778	1.08535	0.971793	0.968435	0.887823	1.23988	1.00449	1.22249	1.08768	0.116082	0.320926	-0.663802	0.942684	0.0475405	0.172011	0.388628	1.15562	0.131174	0.176243	-0.920913
LOC91807 s2	261	0.859515	0.929383	0	0.941729	0.968861	0	0.912699	0.959253	#DIV/0!	0.596299	0.517591	0.309256	-2.57923	0.955295	0.0191856	0.372397	0.488478	0.935976	0.0329187	#DIV/0!	-1.42233
LTK s1	318	1.04298	1.13181	0.686564	0.943886	1.03513	0.795184	1.10498	1.0934	0.863402	0.953783	0.235642	0.766433	-0.913507	0.924732	0.121112	0.394342	0.246496	1.02059	0.136256	0.817975	-1.19875
LTK s2	183	0.848869	1.01618	0.833132	0.941341	0.899683	0.713982	0.901766	1.12949	1.16688	0.899394	0.101445	0.227984	-0.852133	0.851669	0.121046	0.16781	-0.331998	1.06604	0.143493	0.508942	-0.748055
LYK5 s1	161	0.962079	1.02287	0.90026	0.870029	1.02693	0.62039	1.1058	0.996039	1.45112	0.961735	0.0613032	0.392663	-0.938581	0.839117	0.205027	0.307075	-0.431376	1.18432	0.237484	0.311033	-0.564511
LYK5 s2	183	1.02288	1.16424	0.609497	0.953466	1.25805	0.984934	1.0728	0.925431	0.61882	0.932204	0.288271	0.723215	-0.876713	1.06548	0.167508	0.568161	1.36091	0.87235	0.231597	0.4405	-1.69939
LYN s1	243	1.3079	1.34637	0.874013	1.19584	0.890752	0.906217	1.09371	1.5115	0.964464	1.1761	0.262318	0.364913	-0.447212	0.997602	0.171851	0.982914	0.823454	1.18989	0.28592	0.368983	-0.908621
LYN s2	147	0.894806	1.02478	0.917195	0.969294	1.01102	0.904215	0.923153	1.01361	1.01435	0.945595	0.0694868	0.307874	-0.765446	0.961511	0.0538274	0.341173	0.537693	0.983706	0.0524419	0.644346	-1.20488
MADD s1	440	1.38328	1.09476	0.824885	0.730619	1.00239	0.813177	1.89329	1.09216	1.0144	1.10097	0.279247	0.595069	-0.436782	0.848727	0.139327	0.200775	-0.355288	1.33328	0.486538	0.357275	-0.102689
MADD s2	455	0.997904	0.85299	1.14026	0.880853	0.655027	0.747931	1.13288	1.30222	1.52456	0.997053	0.143639	0.974877	-1.02662	0.76127	0.113502	0.0677776	-1.04774	1.31989	0.196433	0.106069	-0.168809
MAGI1 s1	77	1.21032	1.70825	1.91454	1.44232	0.719757	0.993007	0.839146	2.37337	1.92802	1.61103	0.362036	0.099806	0.194483	1.05169	0.364838	0.829022	1.25173	1.71351	0.789285	0.25789	0.437891
MAGI1 s2	5	1.38917	1.36374	1.57615	0.373942	1.17688	0.855901	3.71493	1.15878	1.84151	1.44302	0.115994	0.0220964	-0.288015	0.802239	0.404148	0.485945	-0.723363	2.23841	1.32349	0.246525	2.11518
MAGI-3 s1	422	1.2767	1.51587	0.697216	0.722732	0.99025	0.696835	1.76649	1.5308	1.00055	1.16326	0.420951	0.570941	-0.0948596	0.803272	0.162444	0.170847	-0.715183	1.43261	0.392296	0.196315	0.312373
MAGI-3 s2	433	1.33344	0.991445	1.38364	0.928124	0.923996	0.83319	1.43671	1.073	1.66065	1.23617	0.213423	0.195328	0.505669	0.895103	0.0536584	0.0772513	0.0119031	1.39012	0.296583	0.150377	0.286025
MAK s1	393	1.1062	1.09003	1.13075	0.96142	0.894593	0.899738	1.15059	1.21846	1.25675	1.10899	0.0205031	0.0115911	-0.140983	0.918584	0.0371868	0.063036	0.197813	1.2086	0.0537641	0.0214333	-0.450846
MAK s2	470	1.17155	0.941409	1.12796	0.944695	0.885923	0.846977	1.24014	1.06263	1.33174	1.08031	0.122247	0.373147	-0.250337	0.892532	0.0491929	0.0632852	-0.00845829	1.2115	0.136823	0.115768	-0.408309
MAP2K1 s1	74	1.10631	1.05754	0.979416	1.13519	1.1188	0.910516	0.974552	0.945245	1.07567	1.04775	0.0640085	0.325466	-0.894219	1.05484	0.125253	0.527452	1.27661	0.998489	0.0684286	0.972968	-1.57267
MAP2K1 s2	183	0.716488	0.794848	0.901635	0.726576	0.885362	0.975221	0.986116	0.897766	0.924545	0.804324	0.0929366	0.0676514	-1.54066	0.862386	0.125904	0.198856	-0.24714	0.936142	0.0453022	0.134684	-1.44682
ERK8 s1	466	1.21625	1.18073	1.30391	0.817844	0.802175	0.802263	1.48714	1.47191	1.62529	1.23363	0.0634018	0.0236802	-0.713701	0.807427	0.00902134	0.000730728	-0.682285	1.52811	0.0844997	0.00842596	0.175437
MAP2K1IP1 s2	374	0.956034	0.840928	1.53428	0.991063	0.954368	0.924183	0.964655	0.881135	1.66014	1.11041	0.371561	0.658002	-0.775262	0.956538	0.0334929	0.153609	0.498322	1.16864	0.427694	0.565125	-0.982238
MAP2K2 s1	178	0.83936	0.759561	1.22932	0.846282	0.85688	1.32446	0.99182	0.886427	0.928166	0.942747	0.251367	0.731305	-0.810976	1.00921	0.273069	0.958736	0.915345	0.935471	0.053075	0.169833	-1.42867
MAP2K2 s2	20	1.60969	0.615312	1.13196	1.13921	0.993402	1.20427	1.413	0.619399	0.939954	1.11899	0.497317	0.718794	-0.896839	1.11229	0.107979	0.213461	1.73153	0.990783	0.399232	0.971735	-1.68742
MAP2K3 s1	109	1.18693	0.8512	0.816798	1.01467	1.01135	0.730156	1.16977	0.841645	1.11866	0.951641	0.204488	0.721798	-0.990001	0.918725	0.163314	0.479547	0.198931	1.04336	0.176549	0.71196	-1.14574
MAP2K3 s2	60	1.18334	1.01586	0.541188	1.07835	1.13539	0.895853	1.09736	0.89472	0.604103	0.913462	0.333097	0.696793	-1.25106	1.03653	0.125126	0.663293	1.13169	0.865394	0.247932	0.446299	-1.91817
MAP2K4 s1	314	0.912597	1.22267	0.798129	0.768132	0.826318	0.653726	1.18807	1.47966	1.22089	0.977799	0.219653	0.87715	-1.11783	0.749392	0.0878086	0.0385705	-1.14179	1.29621	0.159721	0.0847755	-0.261833
MAP2K4 s2	247	0.720697	1.45882	0.670678	0.761733	0.826564	1.06536	0.946128	1.76492	0.629533	0.950065	0.441304	0.862728	-0.809541	0.884552	0.159903	0.33758	-0.0716406	1.11353	0.585912	0.769104	-0.732077
MAP2K5 s1	1	0.883798	0.703234	0.995316	0.27271	0.753813	0.732762	3.24079	0.932902	1.35831	0.860782	0.147395	0.243484	-1.81243	0.586428	0.271892	0.118913	-2.43208	1.844	1.22821	0.356083	1.90914
MAP2K5 s2	176	0.897079	0.823053	0.803013	0.752438	0.98568	0.942384	1.19223	0.83501	0.852108	0.841048	0.0495479	0.0308958	-1.77612	0.893501	0.124067	0.275428	-0.000786092	0.959782	0.201486	0.762529	-1.63472
MAP2K6 s1	145	1.20229	1.0502	1.17695	1.12606	1.04896	0.847274	1.06769	1.00119	1.3891	1.14315	0.0814833	0.0931603	-0.288794	1.00743	0.143959	0.936901	0.901279	1.15266	0.207446	0.330505	-0.876494
MAP2K6 s2	222	0.979124	1.03991	0.595412	1.00997	1.03409	1.19516	0.969463	1.00563	0.498186	0.871483	0.241009	0.453193	-1.38699	1.07974	0.100684	0.303751	1.47379	0.824426	0.28311	0.395149	-2.04122
MAP2K7 s1	39	1.09347	0.692909	1.22972	1.14807	0.739478	1.35738	0.952436	0.937024	0.905954	1.00537	0.279041	0.976453	-0.458337	1.08164	0.314262	0.696795	1.48887	0.931805	0.0236768	0.0379101	-1.41009
MAP2K7 s2	57	1.35822	0.909155	0.940082	1.57725	1.00872	1.0411	0.861136	0.901298	0.902969	1.06915	0.250819	0.680072	-0.427468	1.20902	0.319303	0.374476	2.4974	0.888467	0.0236848	0.0147013	-1.83686
MAP3K1 s1	38	1.02669	0.583393	0.624437	0.62006	0.79097	0.5732	1.6558	0.737566	1.08939	0.744841	0.244953	0.212966	-1.64753	0.66141	0.114622	0.0361422	-1.8384	1.16092	0.463276	0.608539	-0.399194
MAP3K1 s2	239	0.712155	0.489	0.446189	0.762457	0.626244	1.00931	0.934026	0.780847	0.442074	0.549115	0.14281	0.0318509	-2.57017	0.799336	0.194176	0.215356	-0.74635	0.718982	0.251743	0.192867	-2.1441
MAP3K10 s1	338	1.07146	0.958467	2.28985	0.779633	1.01412	0.85309	1.37431	0.945121	2.68418	1.43992	0.738219	0.410463	1.08186	0.882281	0.119939	0.231237	-0.0896162	1.66787	0.905932	0.329845	1.05791
MAP3K10 s2	100	1.10367	1.21163	1.04446	1.33639	0.909499	0.845875	0.825855	1.3322	1.23477	1.11992	0.0847643	0.133894	-0.557002	1.03059	0.266739	0.860913	1.08463	1.13094	0.268665	0.487459	-1.10377
MAP3K11 s1	253	0.821318	0.758216	1.11801	0.727028	0.955544	1.26801	1.12969	0.793491	0.881706	0.899182	0.192122	0.459338	-1.09006	0.983528	0.271575	0.92592	0.71202	0.934963	0.174313	0.584377	-1.49655
MAP3K11 s2	161	0.82411	0.956452	0.978062	0.871566	0.829422	1.10292	0.945551	1.15316	0.886795	0.919541	0.0833495	0.236493	-1.04261	0.934635	0.147253	0.522366	0.324904	0.995167	0.139941	0.957741	-1.27829
MAP3K13 s1	42	2.14976	1.18388	1.0918	2.27341	1.13671	1.04456	0.945611	1.0415	1.04523	1.47515	0.586043	0.295384	1.3189	1.48489	0.684429	0.34463	4.68165	1.01078	0.0564688	0.772342	-1.56691
MAP3K13 s2	109	0.860658	1.05996	1.21172	0.795738	1.11022	1.16305	1.08158	0.95473	1.04184	1.04411	0.176065	0.706653	-0.812677	1.023	0.198582	0.859538	1.02457	1.02605	0.0648846	0.558716	-1.38594
MAP3K2 s1	242	0.662252	0.630336	0.862672	0.597723	0.763259	0.674574	1.10796	0.825848	1.27884	0.71842	0.125941	0.0606767	-1.80254	0.678519	0.0828383	0.0214238	-1.70294	1.07088	0.228761	0.6452	-0.777985
MAP3K2 s2	235	0.451185	1.20466	0.579938	0.409822	0.703454	0.881424	1.10093	1.71249	0.657956	0.745261	0.403025	0.387862	-1.88978	0.6649	0.238153	0.135073	-1.81077	1.15713	0.529509	0.65843	-0.576392
MAP3K3 s1	222	0.827528	0.733767	1.16968	0.683611	1.08685	0.787845	1.21052	0.675134	1.48466	0.910325	0.229449	0.56825	-1.25409	0.852768	0.209311	0.347308	-0.323293	1.12344	0.411729	0.655316	-0.833522
MAP3K3 s2	258	0.919205	0.859913	0.574965	0.747522	1.22358	1.00207	1.22967	0.702782	0.573779	0.784694	0.184034	0.179963	-1.64639	0.991058	0.238222	0.954076	0.77164	0.83541	0.347478	0.498201	-1.86698
MAP3K4 s1	89	1.48414	0.824157	0.651604	1.40534	0.980831	0.47912	1.05607	0.840263	1.36	0.986633	0.439406	0.96277	-0.771189	0.955097	0.463646	0.882212	0.486912	1.08545	0.261112	0.627982	-0.952867
MAP3K4 s2	194	0.743489	1.5617	0.409686	0.709947	0.769993	1.09191	1.04725	2.0282	0.375202	0.90496	0.59274	0.807304	-1.06146	0.857283	0.205398	0.351914	-0.287545	1.15022	0.831298	0.783914	-0.601649
MAP3K5 s1	134	0.995556	0.805674	1.24732	0.928078	0.898232	0.930481	1.07271	0.896956	1.34051	1.01618	0.221543	0.910894	-0.920797	0.91893	0.0179654	0.0159783	0.200557	1.10339	0.223362	0.506826	-1.05371
MAP3K5 s2	56	1.01846	1.02505	0.672199	1.14998	1.03861	1.07246	0.88563	0.986943	0.626784	0.905237	0.201844	0.501529	-0.827321	1.08702	0.0570943	0.118522	1.53142	0.833119	0.185733	0.259928	-1.68376
MAP3K6 s1	366	0.866096	0.802661	0.813433	0.701046	0.892535	0.890226	1.23543	0.899306	0.913738	0.827397	0.0339443	0.0126478	-1.48471	0.827936	0.109896	0.113324	-0.519909	1.01616	0.190035	0.896416	-1.16646
MAP3K6 s2	254	0.748948	0.781509	0.523174	0.881493	1.09346	1.0988	0.849636	0.714712	0.476132	0.684544	0.140695	0.060365	-1.94897	1.02458	0.123949	0.763947	1.03709	0.68016	0.189134	0.0994723	-2.33141
MAP3K7 s1	199	0.787081	1.07383	1.18606	0.713687	0.841044	1.06671	1.10284	1.27678	1.11189	1.01566	0.205753	0.907205	-1.17471	0.873812	0.178777	0.346017	-0.156673	1.16384	0.0979171	0.101294	-0.999294
MAP3K7 s2	85	0.84816	1.0253	0.659781	0.883982	0.932919	0.913128	0.959477	1.09903	0.72255	0.844415	0.18279	0.278347	-1.35718	0.91001	0.0246168	0.0240469	0.129925	0.927018	0.190326	0.574907	-1.50625
MAP3K7IP1 s1	164	1.03854	1.43925	0.902635	1.30473	0.939861	0.756237	0.795983	1.53135	1.19359	1.12681	0.278986	0.513595	-0.250133	1.00028	0.279193	0.998791	0.844621	1.17364	0.368087	0.499737	-0.744552
MAP3K7IP1 s2	256	0.930179	1.30053	1.43144	0.829282	1.08839	0.658868	1.12167	1.1949	2.17258	1.22072	0.259988	0.279253	0.239926	0.858848	0.216284	0.375639	-0.275154	1.49638	0.586746	0.280461	0.581943
MAP3K7IP2 s1	52	0.672645	1.26417	1.18478	0.661936	0.727831	0.577133	1.01618	1.7369	2.05286	1.04053	0.321061	0.847208	-0.404861	0.655634	0.0755462	0.0156662	-1.88414	1.60198	0.531348	0.188733	1.25523
MAP3K7IP2 s2	131	0.999333	0.696587	1.61817	0.966563	0.853831	0.658475	1.0339	0.815837	2.45745	1.1047	0.46974	0.73666	-0.724936	0.82629	0.155879	0.193346	-0.53294	1.43573	0.891528	0.486395	0.0664559
MAP3K9 s1	309	1.02869	1.31022	0.825813	0.844661	0.864528	1.25692	1.21787	1.51553	0.657011	1.05491	0.243266	0.733559	-0.463245	0.988704	0.232497	0.9406	0.753	1.13014	0.435933	0.656611	-0.794342
MAP3K9 s2	224	0.721805	0.935455	0.674125	0.690686	0.951045	1.18266	1.04505	0.983608	0.570009	0.777128	0.139172	0.109115	-1.68853	0.941463	0.246125	0.720335	0.37896	0.866224	0.258363	0.464454	-1.7442
MAP4K1 s1	28	0.913652	1.0503	0.88113	0.771078	1.12194	0.869512	1.1849	0.93615	1.01336	0.94836	0.089767	0.424044	-1.12232	0.920842	0.180973	0.527784	0.21569	1.0448	0.127322	0.604209	-1.23327
MAP4K1 s2	144	0.869786	1.44796	0.781111	0.809123	0.908791	0.840497	1.07497	1.59328	0.929345	1.03295	0.362133	0.889236	-0.599089	0.852804	0.050961	0.0377087	-0.32301	1.1992	0.348967	0.427022	-0.517157
MAP4K2 s1	5	1.7974	0.782706	0.984761	0.762723	1.0733	0.987929	2.35656	0.729251	0.996793	1.18829	0.537095	0.605469	-0.115446	0.941318	0.16045	0.591204	0.377812	1.36087	0.872609	0.548158	-0.0719242
MAP4K2 s2	28	0.886954	0.546913	0.994902	0.761036	0.635492	0.923691	1.16546	0.860614	1.07709	0.809589	0.2338	0.293795	-1.32095	0.773406	0.144498	0.113028	-0.951654	1.03439	0.156844	0.740665	-0.903898
MAP4K3 s1	87	1.81199	1.41534	1.39725	1.64209	1.17972	1.21145	1.10346	1.19973	1.15337	1.54152	0.234402	0.0571528	1.35006	1.34442	0.258281	0.147167	3.56943	1.15219	0.0481461	0.0317798	-1.08435
MAP4K3 s2	49	1.38002	1.44097	1.28167	1.23438	0.766102	1.13606	1.11798	1.88091	1.12817	1.36755	0.0803757	0.015569	0.533447	1.04551	0.246922	0.779789	1.2028	1.37569	0.437562	0.275353	-0.195955
MAP4K4 s1	139	0.977396	1.0798	1.36485	1.02797	0.985123	1.15979	0.950806	1.09611	1.17681	1.14068	0.200773	0.348754	-0.810938	1.05763	0.0910314	0.387281	1.2987	1.07457	0.11453	0.37651	-1.42395
MAP4K4 s2	138	1.24426	1.0477	0.865397	1.25573	0.781021	1.08502	0.990869	1.34144	0.797589	1.05245	0.189476	0.678915	-0.568241	1.04059	0.240451	0.797545	1.1638	1.0433	0.275693	0.811103	-1.24356
MAP4K5 s1	207	0.770388	0.884122	1.051	0.720935	0.85148	0.99906	1.06859	1.03833	1.05198	0.901835	0.14114	0.351544	-0.933843	0.857159	0.139149	0.217375	-0.288531	1.05297	0.0151541	0.0262129	-0.878608
MAP4K5 s2	138	0.611942	0.78984	0.963253	0.585711	1.05606	0.942925	1.04478	0.747913	1.02156	0.788345	0.17566	0.172166	-1.80567	0.861565	0.245502	0.431733	-0.25364	0.938085	0.165103	0.58263	-1.55531
MAPK1 s1	430	1.04463	1.1167	1.00854	0.875733	0.874586	0.695911	1.19286	1.27683	1.44924	1.05662	0.0550654	0.216864	-0.279171	0.81541	0.103491	0.0907413	-0.619081	1.30631	0.130706	0.0556746	0.0474146
MAPK1 s2	337	0.79657	0.952433	0.982122	0.696644	0.810776	0.874052	1.14344	1.17472	1.12364	0.910375	0.0996698	0.25966	-0.968389	0.793824	0.0899106	0.0579366	-0.789989	1.14727	0.0257518	0.0100395	-0.55509
MAPK10 s1	410	0.972447	1.35736	1.07098	0.748459	0.917292	0.691397	1.29927	1.47974	1.54901	1.13359	0.199948	0.366706	0.10443	0.785716	0.117466	0.0872552	-0.85419	1.44267	0.128931	0.0271313	0.603262
MAPK10 s2	340	0.844462	0.922005	0.922675	0.741028	0.703493	0.858955	1.13958	1.31061	1.07418	0.89638	0.0449643	0.0574145	-1.50479	0.767825	0.0811214	0.0383664	-0.995841	1.17479	0.122083	0.131328	-0.740188
MAPK11 s1	292	0.805504	0.901704	1.04216	0.944255	1.0779	0.927546	0.853057	0.836537	1.12356	0.916455	0.119014	0.348074	-0.956658	0.983234	0.0824082	0.758218	0.709691	0.937719	0.161157	0.572188	-1.42839
MAPK11 s2	367	1.15315	1.08828	0.975051	0.986585	0.935537	1.00311	1.16883	1.16327	0.972024	1.07216	0.0901376	0.299891	-0.292386	0.975079	0.0352278	0.345176	0.645121	1.10138	0.112056	0.257638	-0.866209
MAPK12 s1	270	0.772381	1.02492	0.772808	0.868724	0.988092	0.821448	0.889097	1.03728	0.940787	0.856705	0.145683	0.230558	-1.63414	0.892755	0.0858817	0.163031	-0.00669169	0.955721	0.0752098	0.415127	-1.62056
MAPK12 s2	454	1.11859	0.970881	1.1685	0.933585	0.937402	0.862319	1.19817	1.03571	1.35507	1.08599	0.102764	0.284272	-1.08649	0.911102	0.0422902	0.0678482	0.138576	1.19632	0.159684	0.16698	-0.966179
MAPK13 s1	250	0.975962	1.39063	1.42681	0.841731	0.805478	0.928054	1.15947	1.72647	1.53742	1.26447	0.250508	0.208972	-0.101728	0.858421	0.0629695	0.0600596	-0.278536	1.47445	0.288695	0.104437	0.110092
MAPK13 s2	257	1.06174	0.717764	1.55459	0.969436	0.562811	0.857221	1.09521	1.27532	1.81353	1.11137	0.420616	0.69154	-0.455915	0.796489	0.210005	0.235258	-0.76889	1.39469	0.373739	0.208881	0.102477
MAPK14 s1	420	0.916015	1.00827	0.845084	0.871673	0.685294	0.880111	1.05087	1.4713	0.960201	0.923123	0.0818252	0.245203	-0.964237	0.81236	0.110123	0.0981908	-0.643234	1.16079	0.272701	0.41456	-0.552915
MAPK14 s2	367	0.960078	0.761995	1.3254	0.867922	0.774662	0.920126	1.10618	0.983649	1.44045	1.01582	0.285808	0.932348	-1.08724	0.854237	0.0736917	0.0756547	-0.311664	1.17676	0.236439	0.324698	-0.87459
MAPK3 s1	409	1.44924	1.17867	0.796932	0.849008	0.976502	0.81511	1.70698	1.20703	0.977699	1.14161	0.327728	0.532247	-0.68111	0.880206	0.0850992	0.134978	-0.106047	1.29724	0.372914	0.30146	-0.513808
MAPK3 s2	415	1.05425	0.983706	0.917842	0.788102	0.804311	0.890073	1.3377	1.22304	1.0312	0.985264	0.0682153	0.744235	-1.23933	0.827495	0.0547968	0.0320275	-0.523395	1.19731	0.154863	0.158047	-0.782936
MAPK4 s1	438	0.90431	1.02042	1.11691	0.843269	0.857705	0.816003	1.07239	1.18971	1.36875	1.01388	0.106449	0.842321	-0.986971	0.838993	0.0211776	0.00571749	-0.432363	1.21028	0.149252	0.13479	-0.656637
MAPK4 s2	375	1.02207	0.981305	1.02306	0.800209	0.721235	0.889819	1.27726	1.36059	1.14974	1.00881	0.0238272	0.587373	-0.66867	0.803754	0.0843478	0.0564173	-0.711369	1.26253	0.106194	0.0504494	-0.226151
MAPK6 s1	353	0.772546	0.928784	1.27555	0.782948	0.840813	0.791938	0.986715	1.10463	1.61067	0.992294	0.257446	0.963366	-0.755064	0.805233	0.0311397	0.00841334	-0.69966	1.234	0.331488	0.345975	-0.344753
MAPK6 s2	392	1.59498	1.11607	0.882381	0.897358	0.885786	0.674442	1.77741	1.25997	1.30831	1.19781	0.363262	0.445158	0.612774	0.819195	0.125494	0.129996	-0.589113	1.44857	0.285814	0.112874	0.781802
MAPK7 s1	407	0.673873	0.997913	1.20331	0.709949	0.919842	0.795633	0.949185	1.08487	1.5124	0.958367	0.266927	0.812366	-1.37218	0.808475	0.105534	0.0880469	-0.673992	1.18215	0.293938	0.395437	-0.837007
MAPK7 s2	410	1.18889	0.413771	1.20398	0.942428	0.750436	0.811957	1.26151	0.551374	1.48281	0.935546	0.451933	0.827933	-1.41085	0.83494	0.0980377	0.100225	-0.464448	1.09857	0.486629	0.759226	-1.11526
MAPK8 s1	455	0.923674	1.05827	1.21008	0.880082	0.8213	0.916863	1.04953	1.28853	1.3198	1.06401	0.143289	0.520041	-1.73574	0.872748	0.0482017	0.0446486	-0.165096	1.21929	0.147843	0.123961	-0.977157
MAPK8 s2	473	1.08348	0.945076	0.79245	0.903839	0.80849	0.880018	1.19875	1.16894	0.900493	0.940335	0.145573	0.551375	-1.39807	0.864116	0.0496237	0.0416942	-0.233447	1.0894	0.164272	0.445399	-1.15053
MAPK8IP1 s1	375	1.22432	1.10312	1.56909	0.863738	1.32449	0.817027	1.41747	0.832869	1.92049	1.29885	0.241759	0.165591	-0.00463996	1.00175	0.280472	0.992355	0.8563	1.39028	0.544321	0.34016	-0.237704
MAPK8IP1 s2	417	0.931997	1.34659	1.67833	0.847753	1.46967	0.978079	1.09937	0.916252	1.71594	1.31897	0.373931	0.277597	-0.40542	1.0985	0.327981	0.654789	1.62234	1.24386	0.418965	0.419535	-0.819029
MAPK8IP2 s1	184	0.711745	1.00974	0.817847	0.769686	0.772487	0.772083	0.924721	1.30713	1.05927	0.846444	0.151041	0.220321	-1.94378	0.771418	0.00151388	1.46207e-05	-0.967391	1.09704	0.193981	0.47757	-1.15893
MAPK8IP2 s2	302	0.771963	0.795215	1.52461	0.591053	0.670793	0.558731	1.30608	1.18549	2.7287	1.0306	0.427988	0.912776	-0.756162	0.606859	0.0576788	0.00709857	-2.27031	1.74009	0.858286	0.273876	1.61187
MAPK9 s1	290	0.876459	0.872697	0.990371	0.888868	0.688692	0.823959	0.986039	1.26718	1.20197	0.913176	0.0668797	0.153502	-1.35808	0.800506	0.102128	0.0773585	-0.737085	1.15173	0.147149	0.216025	-0.823963
MAPK9 s2	332	1.00452	0.94741	1.31525	0.880725	0.691595	0.943187	1.14056	1.36989	1.39447	1.08906	0.197956	0.517409	-0.457761	0.838503	0.131003	0.166282	-0.436243	1.30164	0.140043	0.0649296	-0.218394
MAPKAP1 s1	183	0.566188	1.19386	1.49822	0.668189	0.733832	0.54349	0.847347	1.62688	2.75667	1.08609	0.47527	0.783421	-0.474158	0.648503	0.096686	0.0243053	-1.94059	1.74363	0.96	0.311743	1.59769
MAPKAP1 s2	126	0.8589	0.82956	1.37752	0.819217	0.926767	0.652852	1.04844	0.895112	2.11001	1.02199	0.308246	0.912942	-0.523615	0.799612	0.138006	0.128356	-0.744165	1.35119	0.661615	0.454954	0.198706
MAPKAPK2 s1	197	1.07542	1.79805	1.09295	1.2098	0.720877	0.587743	0.888929	2.49425	1.85957	1.32214	0.41224	0.308574	0.523613	0.839472	0.327546	0.485355	-0.428565	1.74758	0.808498	0.250413	1.43017
MAPKAPK2 s2	365	0.97076	1.62981	0.936267	0.820115	0.981748	0.626234	1.18369	1.66011	1.49507	1.17894	0.390838	0.510901	0.0541606	0.809366	0.178	0.204752	-0.666938	1.44629	0.241927	0.0855671	0.400897
MAPKAPK3 s1	444	1.12742	0.895143	1.22483	1.0568	0.946711	0.91325	1.06682	0.945529	1.34118	1.08246	0.16938	0.487852	-0.540282	0.972255	0.075109	0.587806	0.622764	1.11784	0.2027	0.419981	-0.987481
MAPKAPK3 s2	345	0.827653	0.944478	0.936978	0.835245	0.796838	0.737322	0.990911	1.18528	1.27078	0.903036	0.0653911	0.124019	-1.08925	0.789802	0.0493392	0.0178746	-0.82184	1.14899	0.143423	0.21378	-0.615123
MAPKBP1 s1	161	0.96038	1.06137	0.988623	1.09798	0.894144	0.813124	0.874681	1.18703	1.21583	1.00346	0.0521057	0.918965	-0.750596	0.935082	0.146773	0.52369	0.32844	1.09251	0.189198	0.486215	-0.956984
MAPKBP1 s2	90	1.0512	0.887801	1.55999	1.05537	0.909238	0.738215	0.996046	0.976424	2.11319	1.16633	0.350572	0.49758	-1.37838	0.900941	0.158741	0.392767	0.0581268	1.36189	0.650723	0.437058	-0.534313
MARCKS s1	373	1.2238	0.922492	1.52427	0.781983	0.88094	0.844295	1.565	1.04717	1.80538	1.22352	0.300891	0.327028	-0.736557	0.835739	0.0500302	0.0295584	-0.458124	1.47252	0.387474	0.169055	-0.0440033
MARCKS s2	370	0.950364	0.588887	1.29917	0.890662	0.79887	0.876588	1.06703	0.73715	1.48208	0.946141	0.355161	0.817394	-0.621985	0.855373	0.0494366	0.0368103	-0.302667	1.09542	0.373275	0.70122	-0.631442
MARK1 s1	412	0.939877	0.850896	1.42462	0.962956	0.86229	1.34709	0.976034	0.986787	1.05755	1.0718	0.308774	0.726107	-0.00851648	1.05745	0.255841	0.734841	1.29728	1.00679	0.0442868	0.815443	-0.985614
MARK1 s2	455	1.146	0.813682	0.85304	1.02322	0.771271	0.909151	1.11999	1.05499	0.938282	0.937573	0.18157	0.611916	-1.08626	0.901213	0.12616	0.30784	0.0602774	1.03776	0.0920742	0.551209	-1.17528
ITK s1	285	1.08783	1.12342	1.16039	0.954325	0.855245	0.850015	1.1399	1.31357	1.36515	1.12388	0.0362825	0.0274216	-0.460093	0.886528	0.0587718	0.0789735	-0.0559921	1.27287	0.11801	0.057061	-0.429212
MARK2 s2	445	1.07219	0.675698	0.86592	0.973481	0.875151	0.743216	1.1014	0.772093	1.1651	0.87127	0.198301	0.377665	-1.03149	0.863949	0.115541	0.178231	-0.234763	1.01286	0.210932	0.925514	-1.00104
MARK3 s1	387	1.03083	1.07074	1.04301	0.929288	0.954763	0.675756	1.10927	1.12147	1.54347	1.04819	0.0204531	0.0551212	-0.347634	0.853269	0.154258	0.241207	-0.319327	1.25807	0.247238	0.212349	-0.165735
MARK3 s2	432	0.952914	0.989568	0.508848	0.87444	1.00185	0.837025	1.08974	0.987736	0.607924	0.81711	0.267591	0.358124	-1.28231	0.90444	0.0864127	0.19552	0.0858278	0.895134	0.253906	0.548627	-1.46095
MARK4 s1	332	1.34881	0.857553	1.20378	1.09206	1.06434	0.897091	1.23511	0.805716	1.34186	1.13671	0.252401	0.447197	-0.0665171	1.01783	0.105475	0.797286	0.983595	1.12756	0.283793	0.517734	-0.841627
MARK4 s2	361	1.04332	0.964533	0	1.03084	1.10353	0	1.01211	0.874039	#DIV/0!	0.669285	0.580955	0.42808	-2.62579	1.06719	0.0514009	0.503124	1.37442	0.943072	0.0976275	#DIV/0!	-1.66701
MAST1 s1	408	1.15175	0.857054	1.57825	0.845903	0.927345	1.06106	1.36156	0.924201	1.48742	1.19568	0.3626	0.448603	-0.54008	0.944771	0.108634	0.471434	0.405155	1.25773	0.295618	0.270113	-0.74205
MAST1 s2	359	1.17199	0.849713	1.4176	0.985176	0.987427	0.930417	1.18963	0.860533	1.52362	1.14643	0.284804	0.467134	-0.850167	0.967673	0.0322845	0.224998	0.586487	1.19126	0.331544	0.422968	-1.01174
MAST2 s1	454	1.29344	1.62196	1.04049	0.992481	0.89251	0.674817	1.30324	1.8173	1.54189	1.31863	0.291549	0.198887	0.911709	0.853269	0.162427	0.258123	-0.319325	1.55414	0.257248	0.0649188	0.948712
MAST2 s2	437	1.10239	0.928367	0.939197	1.01242	0.95603	0.709793	1.08886	0.971064	1.3232	0.989985	0.0974969	0.875173	-1.22188	0.892749	0.160933	0.367676	-0.00674131	1.12771	0.179252	0.34253	-1.08198
MATK s1	404	0.807212	0.9428	0.984315	0.726891	0.76468	1.1943	1.1105	1.23293	0.824175	0.911442	0.0926222	0.239552	-1.20531	0.895292	0.25964	0.557154	0.0133927	1.05587	0.209784	0.689907	-1.09828
MATK s2	281	0.896578	0.749108	0.791316	0.851315	0.896268	1.17423	1.05317	0.835808	0.673901	0.812334	0.0759481	0.0504943	-1.96569	0.973939	0.17491	0.820479	0.636094	0.854292	0.190308	0.315974	-2.05824
MELK s1	462	0.829036	1.10936	1.44662	1.02424	1.33137	0.925913	0.809417	0.833251	1.56237	1.12834	0.30923	0.546873	-0.492098	1.09384	0.211497	0.522537	1.58542	1.06835	0.428005	0.808059	-1.30695
MELK s2	339	1.17221	0.948896	1.12665	1.05777	1.05143	0.914476	1.10819	0.902484	1.23202	1.08259	0.118	0.349188	-0.390869	1.00789	0.080962	0.88147	0.904917	1.0809	0.166455	0.488517	-1.06664
MERTK s1	53	1.23819	1.10658	1.30401	0.93869	1.28814	1.00992	1.31906	0.859052	1.2912	1.21626	0.100527	0.0650748	-0.233673	1.07892	0.184658	0.536265	1.46728	1.15644	0.25792	0.40368	-1.03169
MERTK s2	161	0.871582	1.11443	1.53308	0.91219	0.907421	0.820879	0.955483	1.22813	1.86761	1.17303	0.334621	0.46496	-0.125682	0.880163	0.0513969	0.0561972	-0.106386	1.35041	0.468197	0.324293	-0.0737723
MET s1	219	0.931398	1.1417	1.12873	0.813428	0.635693	1.19611	1.14503	1.79599	0.943667	1.06727	0.117851	0.42701	-0.468545	0.881744	0.286388	0.548704	-0.0938707	1.29489	0.445485	0.370234	-0.164992
MET s2	290	0.569862	1.03697	0.808947	0.574206	0.895331	1.16082	0.992436	1.1582	0.696878	0.80526	0.233576	0.285547	-1.43093	0.876785	0.293745	0.543038	-0.133139	0.94917	0.233683	0.742578	-1.31127
MGC4796 s1	451	1.19832	0.993282	1.49619	0.935887	0.85028	0.988058	1.28041	1.16818	1.51428	1.22927	0.25288	0.256925	0.415795	0.924742	0.0695621	0.201803	0.246569	1.32096	0.176573	0.0878027	-0.0432773
MGC4796 s2	265	1.06251	1.07155	0	0.885113	0.777318	0	1.20043	1.37853	#DIV/0!	0.711355	0.616068	0.502294	-2.51242	0.831215	0.0762229	0.250912	-0.493939	1.28948	0.125936	#DIV/0!	-0.282733
MKNK1 s1	329	0.847842	1.52869	1.34524	0.972585	0.982022	1.11685	0.871741	1.55667	1.20449	1.24059	0.35228	0.35841	0.117631	1.02382	0.0807069	0.660054	1.03104	1.21097	0.342512	0.397767	-0.722455
MKNK1 s2	404	0.953216	1.02164	0.915801	1.07442	0.832592	0.827874	0.887188	1.22706	1.10621	0.963552	0.0536696	0.360532	-1.02068	0.91163	0.141004	0.391114	0.142753	1.07348	0.172281	0.536973	-1.09001
MKNK2 s1	374	1.23125	1.25783	1.28519	1.07837	0.867888	1.11474	1.14177	1.44931	1.15291	1.25809	0.0269685	0.0036198	0.505997	1.02033	0.133266	0.816337	1.00341	1.24799	0.174429	0.132827	-0.416937
MKNK2 s2	307	0.760032	1.52835	0.865006	0.963974	1.07588	0.831508	0.788437	1.42056	1.04029	1.05113	0.416603	0.851359	-0.434771	0.957121	0.12233	0.605518	0.502937	1.08309	0.318226	0.695401	-0.965664
MK-STYX s1	108	0.978092	0.835427	0.661757	1.10123	0.829501	0.577459	0.888183	1.00714	1.14598	0.825092	0.158421	0.195978	-1.44486	0.836063	0.261947	0.391654	-0.455559	1.01377	0.129027	0.8704	-1.13832
MK-STYX s2	259	0.628269	0.698035	1.21936	0.535854	0.562561	0.469914	1.17246	1.24082	2.59486	0.848555	0.323017	0.502041	-1.50526	0.522777	0.0476879	0.003312	-2.93605	1.66938	0.802219	0.285262	1.47274
MOS s1	219	0.891352	1.23446	1.29334	0.852486	0.738573	0.577912	1.04559	1.67142	2.23796	1.13972	0.217098	0.380962	-0.591014	0.722991	0.137948	0.0736493	-1.35083	1.65165	0.596427	0.198963	0.910279
MOS s2	240	0.67154	1.02193	1.34595	0.571774	0.891405	0.645975	1.17449	1.14642	2.08359	1.01314	0.33729	0.952345	-0.879778	0.703051	0.167285	0.091499	-1.5087	1.46817	0.533158	0.267671	0.460794
MST1R s1	235	1.16362	1.18938	1.1641	1.0347	0.80814	1.14658	1.12461	1.47174	1.01527	1.17237	0.0147337	0.00242672	-0.712832	0.996473	0.172429	0.974955	0.814512	1.20387	0.238336	0.276632	-0.975713
MST1R s2	165	0.783526	1.56219	1.174	0.771521	1.03889	0.753471	1.01556	1.50371	1.55813	1.17324	0.389332	0.521477	-0.608827	0.854627	0.159831	0.255855	-0.308576	1.35913	0.298783	0.172801	-0.327141
MST4 s1	130	0.843487	0.869498	0.78542	0.815119	1.11021	0.724178	1.0348	0.783181	1.08457	0.832802	0.0430451	0.0213872	-1.53791	0.88317	0.201814	0.421619	-0.0825811	0.967517	0.161567	0.760909	-1.40932
MST4 s2	395	0.673361	1.13821	0.596907	0.620038	1.22972	1.03523	1.086	0.925583	0.576595	0.802825	0.292953	0.363926	-1.58424	0.961661	0.311426	0.85091	0.538884	0.862726	0.260454	0.457666	-1.79332
MVK s1	405	0.974602	1.04337	1.06124	0.880489	0.963395	0.620339	1.10689	1.08301	1.71074	1.0264	0.0457411	0.422743	-0.848833	0.821408	0.178997	0.226104	-0.571595	1.30021	0.355724	0.281302	-0.237776
MVK s2	343	0.912223	1.20559	1.15703	0.811121	0.779966	0.950425	1.12464	1.5457	1.21738	1.09161	0.157244	0.419149	-0.21754	0.847171	0.0907674	0.100214	-0.367612	1.29591	0.221241	0.146474	-0.0784549
MYLK s1	408	1.07074	0.978367	1.18306	0.940246	0.812789	0.847439	1.13878	1.20372	1.39605	1.07739	0.102511	0.321111	-0.631051	0.866825	0.065903	0.0728242	-0.211996	1.24618	0.133785	0.0859416	-0.492233
MYLK s2	394	0.978322	0.898205	0.698001	0.874287	0.832367	0.86314	1.11899	1.0791	0.808677	0.858176	0.144384	0.230986	-1.29414	0.856598	0.021712	0.00755486	-0.292969	1.00226	0.168827	0.983635	-1.2045
MYLK2 s1	433	1.02146	1.44201	1.07367	1.01304	0.746188	0.777947	1.00831	1.9325	1.38013	1.17905	0.229224	0.308729	-0.596167	0.845726	0.145768	0.208237	-0.379052	1.44032	0.465026	0.242684	-0.0424709
MYLK2 s2	370	0.832123	0.978601	0	0.854638	0.915088	0	0.973656	1.06941	#DIV/0!	0.603575	0.527817	0.322998	-2.70652	0.884863	0.0427446	0.299557	-0.0691751	1.02153	0.0677056	#DIV/0!	-1.17502
NAGK s1	396	1.3131	1.26814	1.96464	0.929559	1.17458	0.964939	1.4126	1.07965	2.03602	1.51529	0.389794	0.149199	0.0106879	1.02303	0.132438	0.791726	1.02476	1.50943	0.485482	0.210778	-0.0501585
NAGK s2	371	1.20849	0.89685	1.51481	0.985266	1.14737	0.772631	1.22656	0.78166	1.96058	1.20672	0.308983	0.366208	-0.370688	0.968421	0.187934	0.798426	0.592404	1.32294	0.595342	0.446638	-0.418822
NEK1 s1	108	0.616501	1.58	1.48586	0.607465	0.592872	0.569237	1.01488	2.66499	2.61028	1.22745	0.53119	0.53556	-0.347191	0.589858	0.0192917	0.000736667	-2.40492	2.09671	0.937298	0.179927	2.40118
NEK1 s2	205	0.884981	0.852261	1.4274	0.730711	0.799677	0.640246	1.21112	1.06576	2.22946	1.05488	0.323028	0.796282	-0.277332	0.723545	0.0799566	0.0267684	-1.34644	1.50211	0.634081	0.303799	0.873488
NEK11 s1	303	0.796252	0.468391	0.945942	0.763702	0.95866	0.590118	1.04262	0.48859	1.60297	0.736862	0.244252	0.20303	-1.74676	0.770827	0.184374	0.164197	-0.972077	1.04473	0.557194	0.902158	-0.903472
NEK11 s2	180	0.803117	1.00756	0.533067	0.748334	0.755679	0.931988	1.07321	1.33332	0.571968	0.781248	0.238002	0.25239	-1.6998	0.812	0.103977	0.088618	-0.64608	0.992832	0.386988	0.977319	-1.25529
NEK2 s1	177	0.986967	1.33346	1.44157	1.14039	1.02215	0.718418	0.865464	1.30457	2.00659	1.254	0.237491	0.205152	0.0410609	0.960319	0.217675	0.782101	0.528259	1.39221	0.575591	0.359268	-0.110014
NEK2 s2	264	1.03515	0.9567	1.82696	1.03938	1.05625	0.681477	0.995926	0.905753	2.68088	1.27293	0.481398	0.429638	-0.244533	0.925702	0.211673	0.605057	0.254171	1.52752	0.999856	0.457275	0.191029
NEK3 s1	7	1.2118	1.44344	1.67249	0.611359	0.781334	0.616972	1.98214	1.84741	2.71081	1.44258	0.230347	0.0796554	-0.0839037	0.669888	0.0965557	0.027353	-1.77127	2.18012	0.464501	0.0479572	2.06351
NEK3 s2	305	0.900985	1.16631	1.52938	0.828995	0.944372	0.646177	1.08684	1.23502	2.36681	1.19889	0.315461	0.388823	-0.974702	0.806515	0.150363	0.155636	-0.68951	1.56289	0.700148	0.298386	0.234658
NEK4 s1	76	1.44867	1.1502	1.69707	1.29803	1.3758	0.702019	1.11605	0.836019	2.41741	1.43198	0.273818	0.111895	-0.664996	1.12528	0.368615	0.615701	1.8344	1.45649	0.843877	0.447694	-0.468948
NEK4 s2	358	1.08444	1.01979	1.59976	0.785851	1.58984	0.62882	1.37996	0.641439	2.54407	1.23466	0.317833	0.32929	0.0173977	1.00151	0.515531	0.996424	0.854356	1.52182	0.959217	0.445526	0.468957
NEK6 s1	142	0.881826	0.781518	0.641126	0.879488	0.924368	0.533986	1.00266	0.845462	1.20064	0.768157	0.120905	0.0799335	-1.59662	0.779281	0.213613	0.215398	-0.905141	1.01625	0.17798	0.888844	-1.02077
NEK6 s2	141	0.802908	0.902054	0.441216	0.671401	0.874839	1.04735	1.19587	1.03111	0.421269	0.715393	0.242564	0.179182	-1.80461	0.86453	0.188186	0.33867	-0.230169	0.882749	0.408056	0.668038	-1.52585
NEK7 s1	230	0.857795	0.576268	1.08972	0.736884	0.925684	1.13792	1.16408	0.622532	0.957643	0.84126	0.257124	0.396882	-1.35354	0.933495	0.20063	0.623838	0.315874	0.914753	0.273312	0.643148	-1.53725
NEK7 s2	39	1.31164	0.665027	1.20492	1.10646	0.845366	1.19327	1.18544	0.786674	1.00977	1.06053	0.346646	0.790871	-0.696059	1.04836	0.181081	0.6891	1.22537	0.99396	0.199851	0.963009	-1.49305
NEK8 s1	178	0.739616	0.667296	0.912065	0.643958	0.823438	1.08567	1.14855	0.810378	0.840093	0.772993	0.125752	0.0888647	-1.75893	0.851023	0.222145	0.365297	-0.33711	0.933006	0.187254	0.59866	-1.50941
NEK8 s2	2	1.60048	1.15822	1.08806	2.07933	0.705532	0.916258	0.76971	1.64163	1.18751	1.28226	0.277817	0.220524	0.68784	1.23371	0.739874	0.639192	2.69286	1.19961	0.436085	0.510987	-0.564776
NEK9 s1	99	1.04013	1.12797	0.947384	1.00212	1.11973	0.863451	1.03793	1.00736	1.09721	1.03849	0.0903035	0.537191	-0.945615	0.995099	0.128283	0.95326	0.803634	1.0475	0.0456812	0.213498	-1.37908
NEK9 s2	352	0.882328	0.723197	0.7449	0.951709	0.634291	1.22353	0.927099	1.14017	0.608813	0.783475	0.0862946	0.0490804	-1.4546	0.93651	0.294913	0.745044	0.339743	0.892026	0.267407	0.556712	-1.47729
NIPA s1	168	0.959712	1.16554	1.01403	0.9672	0.751032	0.657764	0.992258	1.55192	1.54164	1.04643	0.106668	0.529592	-0.655934	0.791998	0.158734	0.151277	-0.804447	1.36194	0.320193	0.18936	0.048879
NIPA s2	49	0.970881	0.984373	1.20469	0.737447	0.783343	0.740713	1.31654	1.25663	1.62639	1.05332	0.131269	0.554626	-0.426163	0.753834	0.0256077	0.00358777	-1.10662	1.39986	0.198461	0.0732116	0.35278
NJMU-R1 s1	414	1.48149	1.67212	0.758782	1.10899	0.977335	0.723516	1.33588	1.7109	1.04874	1.30413	0.481809	0.388371	-0.331549	0.936615	0.195939	0.63166	0.34058	1.36518	0.332049	0.197092	-0.398569
NJMU-R1 s2	398	0.787977	0.993115	1.23854	0.897282	1.10884	0.874442	0.878182	0.895636	1.41637	1.00654	0.225581	0.964497	-1.22764	0.960187	0.12924	0.647001	0.527214	1.0634	0.305812	0.753906	-1.40744
NLK s1	204	0.89002	0.882641	1.12106	0.9353	1.03777	0.699833	0.951587	0.850518	1.6019	0.964575	0.135573	0.695203	-1.14929	0.890967	0.173275	0.389575	-0.0208444	1.13467	0.407779	0.625038	-0.907041
NLK s2	452	1.08113	0.952522	0.927597	0.861309	0.855332	0.787229	1.25522	1.11363	1.17831	0.987083	0.0823947	0.811442	-0.739804	0.834623	0.0411537	0.0200239	-0.466958	1.18238	0.0708826	0.046839	-0.528136
NME1 s1	441	1.00305	0.909481	1.38417	0.881402	0.741096	0.953718	1.13802	1.22721	1.45134	1.0989	0.251441	0.566001	-0.359958	0.858739	0.108108	0.151951	-0.27602	1.27219	0.161431	0.0999752	-0.317986
NME1 s2	489	1.21779	0.868661	1.68716	0.871497	0.793519	1.10052	1.39735	1.09469	1.53306	1.25787	0.410721	0.390425	0.160466	0.921846	0.159574	0.485606	0.223642	1.3417	0.224419	0.118716	-0.250059
NME2 s1	470	0.939125	0.939176	0.960796	0.839934	0.837111	0.610587	1.11809	1.12193	1.57356	0.946365	0.0124968	0.0176195	-0.980989	0.762544	0.131606	0.0889428	-1.03766	1.27119	0.261865	0.214711	-0.176149
NME2 s2	436	0.987366	1.01411	0.86142	0.711056	0.774305	0.745065	1.38859	1.30971	1.15617	0.954299	0.08154	0.434068	-0.692581	0.743476	0.0316543	0.00503727	-1.18863	1.28482	0.118193	0.0528884	0.0452284
NME3 s1	425	0.965119	0.897265	1.54436	0.972877	0.899518	0.771606	0.992026	0.997496	2.00149	1.13558	0.355634	0.576926	-0.777654	0.881334	0.10186	0.1811	-0.0971208	1.33034	0.581241	0.42871	-0.427215
NME3 s2	388	1.45806	0.818629	1.54904	0.790867	0.594143	1.15153	1.84362	1.37783	1.3452	1.27524	0.398049	0.35373	-0.726729	0.845515	0.282685	0.443778	-0.380723	1.52222	0.278819	0.0833182	-0.00369972
NME4 s1	413	0.931731	1.11109	1.33111	0.718367	1.195	0.74517	1.29701	0.929776	1.78631	1.12464	0.200033	0.393333	-0.686167	0.886181	0.267784	0.538252	-0.0587436	1.3377	0.429715	0.306535	-0.322969
NME4 s2	418	1.20468	1.15656	1.35137	0.759146	0.780926	1.31417	1.58689	1.48101	1.0283	1.23754	0.101476	0.0557909	-0.608754	0.951416	0.314347	0.81401	0.457764	1.3654	0.296695	0.166531	-0.462814
NME5 s1	416	1.6663	1.07215	1.01393	0.901856	0.910492	0.675319	1.84763	1.17755	1.50141	1.25079	0.361014	0.35199	0.873131	0.829222	0.133354	0.156801	-0.509721	1.50886	0.335102	0.119244	1.02371
NME5 s2	397	1.20163	1.06623	0.920017	0.897182	0.892548	0.828105	1.33934	1.19459	1.11099	1.06263	0.14084	0.52173	-0.578888	0.872612	0.0386131	0.0292872	-0.166178	1.21497	0.115529	0.0842778	-0.574866
NME6 s1	466	1.1026	2.01807	1.05638	0.975933	0.929481	0.761082	1.12979	2.17118	1.388	1.39235	0.542378	0.336859	0.759145	0.888832	0.113046	0.230628	-0.0377533	1.56299	0.542296	0.213976	0.573247
NME6 s2	459	0.838682	1.11814	0.774406	0.907663	1.2331	0.901061	0.924001	0.906774	0.859438	0.910409	0.182748	0.485238	-1.25581	1.01394	0.189824	0.910419	0.952813	0.896738	0.0334314	0.0332078	-1.77992
NME7 s1	324	0.877416	0.709454	1.01197	0.891015	0.842137	0.878763	0.984737	0.842444	1.15159	0.866281	0.151568	0.266078	-1.12959	0.870638	0.0254317	0.0126393	-0.181802	0.992924	0.154735	0.944079	-1.13832
NME7 s2	398	0.915725	0.810764	1.17082	1.15302	0.923267	1.01378	0.794198	0.878147	1.1549	0.965769	0.185171	0.779181	-0.531533	1.03002	0.115734	0.697198	1.08015	0.942415	0.188744	0.649973	-1.25007
NRBP s1	238	1.06733	1.0179	0.942924	0.874839	0.900469	0.75197	1.22003	1.13041	1.25394	1.00938	0.0626371	0.819522	-1.2427	0.842426	0.0793786	0.0751748	-0.40518	1.20146	0.0638206	0.031862	-0.865362
NRBP s2	20	1.20243	1.20744	0.734677	1.13154	0.799673	1.06688	1.06264	1.50991	0.688622	1.04818	0.271513	0.787628	-0.613437	0.999365	0.175935	0.995582	0.837414	1.08706	0.41119	0.748993	-1.08707
NRGN s1	406	0.862343	0.70706	0.572132	0.81086	0.913192	0.708955	1.06349	0.774273	0.807007	0.713845	0.145225	0.0761731	-1.7715	0.811002	0.102118	0.0850783	-0.653981	0.881591	0.158379	0.32468	-1.4996
NRGN s2	433	0.860007	0.746066	1.18135	0.911153	0.844433	0.826373	0.943867	0.883511	1.42956	0.929142	0.225728	0.64115	-1.44392	0.860653	0.0446571	0.0325712	-0.260862	1.08565	0.299366	0.669318	-1.16615
NTRK3 s1	354	0.843996	1.16211	1.08588	0.700909	0.687316	1.15148	1.20414	1.69079	0.943036	1.03066	0.166091	0.779456	-0.785486	0.846568	0.264147	0.420317	-0.372386	1.27932	0.379506	0.330444	-0.314075
NTRK3 s2	37	1.12516	1.02529	0.821436	0.799112	0.742797	1.30066	1.40801	1.3803	0.631552	0.990627	0.1548	0.926047	-0.898732	0.947524	0.307121	0.795171	0.42695	1.13996	0.440509	0.637367	-0.83671
NUCKS s1	267	0.890981	1.18906	1.04064	0.9349	0.899986	0.844726	0.953023	1.32119	1.23193	1.04023	0.149038	0.686139	-0.845322	0.893204	0.0454681	0.055443	-0.00313618	1.16871	0.192053	0.267525	-0.824119
NUCKS s2	168	0.900146	1.04608	1.64493	0.872097	0.959491	0.628086	1.03216	1.09024	2.61895	1.19705	0.394677	0.478323	0.395565	0.819892	0.171759	0.210981	-0.583598	1.58045	0.899836	0.380083	1.15103
NYD-SP25 s1	338	1.17803	1.39431	1.70254	1.23071	1.23835	0.97782	0.957196	1.12594	1.74116	1.42496	0.263591	0.107887	1.05542	1.14896	0.148263	0.223948	2.02187	1.27476	0.412626	0.367988	-0.489857
NYD-SP25 s2	433	1.31947	0.943783	2.13095	1.17051	1.05025	1.36056	1.12726	0.898626	1.56623	1.46474	0.60677	0.315844	-0.0455543	1.19378	0.156458	0.165105	2.37669	1.19737	0.339279	0.419735	-1.13044
PACSIN2 s1	75	1.36152	1.08473	1.11774	1.34914	1.00859	0.928412	1.00917	1.07549	1.20392	1.18799	0.151178	0.164085	-0.258791	1.09538	0.223389	0.536605	1.59763	1.0962	0.0990125	0.234446	-1.26068
PACSIN2 s2	131	1.1574	0.835393	1.41591	1.0291	0.836681	0.796335	1.12468	0.99846	1.77803	1.13623	0.290837	0.502378	-0.611084	0.887371	0.124384	0.257339	-0.0493217	1.30039	0.418437	0.339699	-0.46732
PACSIN3 s1	51	1.69797	2.07726	0.972737	2.0381	1.33385	0.855671	0.833113	1.55734	1.13681	1.58265	0.561217	0.213964	0.304107	1.40921	0.594807	0.355651	4.08239	1.17576	0.363683	0.49065	-1.24622
PACSIN3 s2	156	0.934229	1.66264	1.4429	1.04798	1.50135	0.71144	0.891458	1.10743	2.02815	1.34659	0.373637	0.249363	-0.405492	1.08692	0.396394	0.740621	1.53067	1.34234	0.603658	0.429532	-0.596101
PAK1 s1	167	1.06957	1.41345	1.01518	1.11876	0.768181	0.656016	0.956037	1.83999	1.54749	1.16607	0.21596	0.314398	-0.817461	0.847651	0.241389	0.388429	-0.363807	1.44784	0.450325	0.227121	-0.129334
PAK1 s2	102	1.02121	1.67596	0.667729	0.934568	0.747391	1.20116	1.09271	2.24241	0.555901	1.12163	0.511562	0.72041	-0.400957	0.961041	0.228042	0.795199	0.533977	1.29701	0.861616	0.611061	-0.292606
PAK2 s1	176	0.81854	0.861965	0.88188	0.754335	0.960192	0.711057	1.08511	0.897701	1.24024	0.854128	0.032389	0.0160392	-1.43998	0.808528	0.133115	0.130343	-0.67357	1.07435	0.171522	0.531085	-0.979607
PIM1 s1	409	1.30127	1.13609	1.3058	1.07522	0.865507	0.954776	1.21024	1.31263	1.36765	1.24772	0.0966989	0.0472228	0.125758	0.965167	0.105241	0.624322	0.566642	1.29684	0.0798881	0.0233025	-0.396742
PAK3 s1	183	0.834591	0.923584	0.870363	0.800824	1.07634	0.789952	1.04217	0.858081	1.10179	0.876179	0.044781	0.0409405	-1.12023	0.889037	0.162297	0.357995	-0.0361265	1.00068	0.127042	0.993446	-1.13787
RAGE s2	397	1.20747	1.41755	1.2904	0.910245	1.0614	0.907545	1.32653	1.33554	1.42186	1.30514	0.105811	0.0378221	0.267304	0.959731	0.0880609	0.511361	0.523606	1.36131	0.0526299	0.00699847	-0.229291
PAK4 s1	120	0.788961	0.84234	0.853809	0.683198	0.82097	0.881251	1.15481	1.02603	0.96886	0.82837	0.0346077	0.0132837	-1.27071	0.79514	0.101522	0.0730102	-0.779574	1.0499	0.095243	0.45996	-0.869055
PAK4 s2	206	0.953915	1.11358	0.831725	0.94388	0.730154	1.17474	1.01063	1.52514	0.708006	0.966408	0.141344	0.720525	-1.48303	0.949592	0.222349	0.732466	0.443328	1.08126	0.413117	0.7658	-1.33538
PAK7 s1	245	0.864812	0.826104	1.04861	0.80468	1.11341	0.774249	1.07473	0.74196	1.35436	0.913176	0.118877	0.333296	-1.24657	0.897446	0.187647	0.443752	0.0304491	1.05702	0.306584	0.777921	-1.11516
PAK7 s2	270	0.86987	0.825587	0.727416	0.785891	1.12672	1.03784	1.10686	0.732738	0.700893	0.807624	0.0729059	0.0446895	-1.81733	0.983483	0.176795	0.886319	0.711662	0.846829	0.225753	0.360887	-2.00034
PANK1 s1	344	1.19345	1.82874	1.298	0.998353	0.726369	0.786892	1.19542	2.51765	1.64953	1.44007	0.34064	0.154681	0.296648	0.837205	0.142801	0.18701	-0.446519	1.78753	0.671831	0.179436	1.0681
PANK1 s2	222	1.05444	1.35089	1.29925	1.14284	1.45357	1.05068	0.922653	0.92936	1.23657	1.23486	0.158364	0.12399	-0.417539	1.2157	0.211093	0.218776	2.55025	1.02953	0.179337	0.802319	-1.62778
PANK2 s1	428	1.21641	0.779239	1.69715	0.873111	0.895774	0.94225	1.39319	0.869906	1.80116	1.23093	0.459126	0.47551	0.625793	0.903712	0.0352464	0.0418787	0.0800622	1.35475	0.466817	0.318701	0.253223
PANK2 s2	365	1.14447	0.901984	1.14777	0.845256	1.03728	0.805654	1.35399	0.86957	1.42464	1.06474	0.140962	0.509736	-1.14008	0.896062	0.123887	0.283358	0.01949	1.21607	0.302149	0.341144	-0.84045
PANK3 s1	421	1.14443	1.15011	2.51084	0.942634	0.724892	1.27546	1.21408	1.5866	1.96858	1.6018	0.787261	0.316558	0.470042	0.980994	0.27728	0.916346	0.691959	1.58975	0.377261	0.113621	0.102529
PANK3 s2	343	1.04988	0.954104	1.56824	1.08616	0.913407	0.972954	0.966602	1.04456	1.61184	1.19074	0.330412	0.422692	-0.459897	0.99084	0.0877536	0.873186	0.769911	1.20766	0.352186	0.414541	-0.851526
PANK4 s1	362	1.21136	1.41073	1.0984	0.949394	0.515242	0.660203	1.27593	2.738	1.66373	1.24016	0.158146	0.119234	-0.0311528	0.70828	0.221033	0.149583	-1.4673	1.89255	0.757419	0.178027	1.87533
PANK4 s2	436	1.16621	0.786267	1.38026	1.00147	1.00544	0.904918	1.16449	0.782009	1.52529	1.11091	0.300834	0.588465	-1.04586	0.970612	0.0569278	0.465604	0.609757	1.15726	0.371694	0.539913	-1.17085
PASK s1	412	1.1979	0.970465	1.35471	1.03692	0.939706	0.92251	1.15525	1.03273	1.4685	1.17436	0.193199	0.258456	-0.256976	0.966378	0.061691	0.444819	0.576228	1.21883	0.224733	0.233742	-0.71011
PASK s2	297	1.12583	1.20425	1.08714	0.969637	1.01779	0.752166	1.16109	1.18319	1.44535	1.13907	0.0596643	0.056226	-0.829871	0.913199	0.141523	0.399398	0.155182	1.26321	0.158126	0.102194	-0.724786
PBK s1	90	1.30139	1.47531	1.01043	1.31837	1.11226	0.912106	0.98712	1.32641	1.1078	1.26238	0.234884	0.192676	-0.248621	1.11424	0.20314	0.432751	1.74699	1.14044	0.171987	0.292851	-1.20836
PBK s2	330	0.785158	1.54441	0.897813	0.745165	0.968558	1.10216	1.05367	1.59455	0.814592	1.0758	0.409727	0.779035	-0.505737	0.938629	0.180371	0.615344	0.356523	1.15427	0.399593	0.57254	-0.828829
PCTK1 s1	407	0.665484	0.628526	1.03361	0.773447	0.857541	1.06218	0.860413	0.73294	0.973108	0.775874	0.223972	0.225191	-1.56443	0.897722	0.148499	0.355224	0.0326332	0.855487	0.12016	0.172651	-1.67763
PCTK1 s2	446	1.15921	0.662665	1.11022	0.968655	0.778933	0.894974	1.19672	0.850734	1.2405	0.977364	0.273637	0.899203	-0.950641	0.880854	0.0956462	0.163646	-0.10092	1.09599	0.21352	0.517694	-0.99986
PCTK2 s1	405	1.05577	0.879992	1.04776	0.977553	1.03412	0.963677	1.08001	0.850953	1.08725	0.994508	0.0992547	0.932386	-0.38713	0.991785	0.0373179	0.739687	0.777396	1.00607	0.134387	0.944735	-0.989663
PCTK2 s2	466	1.27365	0.79778	0.840136	0.947009	0.952355	0.900355	1.34492	0.837692	0.933117	0.970523	0.263371	0.864193	-1.40507	0.93324	0.0286042	0.0560933	0.313852	1.03858	0.269558	0.827358	-1.49677
PCTK3 s1	357	0.865318	0.658428	0.813962	1.06729	0.823616	0.951282	0.810762	0.799436	0.855647	0.779236	0.107728	0.0710221	-1.46733	0.947396	0.121884	0.532683	0.425941	0.821948	0.0297285	0.00916496	-1.752
PCTK3 s2	415	1.312	0.667021	0.854743	0.943462	0.49648	0.969226	1.39062	1.3435	0.881882	0.944586	0.33174	0.799571	-1.22335	0.803056	0.265815	0.328005	-0.716896	1.20533	0.281106	0.333256	-0.614175
PDGFRA s1	196	0.950947	1.38688	0.98699	1.07933	1.32149	1.14135	0.881052	1.04948	0.864758	1.10827	0.241953	0.519385	-0.0817653	1.18072	0.125788	0.13059	2.27333	0.931765	0.102273	0.367249	-1.55656
PDGFRA s2	14	1.40425	1.22617	1.23828	1.44099	1.08014	1.22432	0.974503	1.13519	1.0114	1.28957	0.0995001	0.0371768	0.985064	1.24848	0.181631	0.141308	2.80984	1.04037	0.084169	0.493527	-0.972274
PDGFRB s1	231	0.880463	1.10711	0.896686	0.888373	0.875649	1.23109	0.991096	1.26433	0.72837	0.961421	0.126434	0.649933	-0.866816	0.998369	0.201639	0.990094	0.829526	0.9946	0.267999	0.975331	-1.3024
PDGFRB s2	287	1.06753	0.941481	0.74948	0.966994	1.0273	1.05809	1.10397	0.916463	0.708335	0.919498	0.160161	0.475773	-1.20054	1.01746	0.046337	0.580983	0.980679	0.909589	0.197907	0.511727	-1.72176
PDIK1L s1	259	0.852888	0.642544	0.683232	0.724733	1.03468	0.68608	1.17683	0.62101	0.995849	0.726222	0.111567	0.051145	-1.93538	0.815163	0.191084	0.235837	-0.621038	0.93123	0.283489	0.715201	-1.4605
PDIK1L s2	46	0.995041	1.2088	0.657043	0.651991	0.918701	0.949314	1.52616	1.31577	0.692124	0.953629	0.278201	0.79998	-0.678488	0.840002	0.16354	0.232248	-0.424369	1.17802	0.433746	0.550886	-0.375457
PDK1 s1	387	0.885791	1.17628	1.17054	0.857259	0.87849	0.760614	1.03328	1.33898	1.53894	1.07754	0.166081	0.50363	-0.617116	0.832121	0.0628304	0.0436555	-0.486769	1.30373	0.254663	0.174837	-0.244082
PDK1 s2	466	1.16902	0.667432	1.15754	0.958645	0.794774	0.906189	1.21945	0.839776	1.27737	0.997998	0.286336	0.991439	-1.25657	0.886536	0.0836847	0.143341	-0.0559294	1.1122	0.237697	0.499503	-1.19798
PDK2 s1	361	0.924311	1.3753	0.910593	0.890049	0.700621	0.62588	1.0385	1.96298	1.4549	1.07007	0.264428	0.691314	-1.05151	0.73885	0.136171	0.0799152	-1.22526	1.48546	0.462997	0.211008	0.199493
PDK2 s2	369	0.960451	1.02181	1.41525	0.852935	1.10708	0.962479	1.12605	0.922976	1.47042	1.1325	0.246778	0.450559	-0.792134	0.974164	0.127474	0.759083	0.637878	1.17315	0.276742	0.391759	-1.01159
PDK3 s1	392	0.912967	0.918198	1.71908	0.811635	0.813509	0.788357	1.12485	1.12869	2.18059	1.18342	0.463909	0.564178	-0.227767	0.8045	0.0140123	0.00170801	-0.70546	1.47804	0.608428	0.306612	0.307933
PDK3 s2	324	1.2667	0.795839	1.73923	1.05875	0.897401	0.877572	1.19642	0.886826	1.98187	1.26726	0.471696	0.429893	0.802551	0.944573	0.0993723	0.435923	0.403584	1.35504	0.56449	0.389755	0.242911
PDK4 s1	398	0.779697	0.90419	1.50532	0.775354	0.694025	1.03819	1.0056	1.30282	1.44994	1.06307	0.388023	0.804766	-0.33543	0.835857	0.179885	0.254783	-0.457186	1.25279	0.226354	0.192743	-0.230984
PDK4 s2	403	1.12903	0.58533	1.50831	1.03031	0.628947	0.967244	1.09582	0.930651	1.55939	1.07422	0.463925	0.807709	-0.778056	0.8755	0.215837	0.422999	-0.143313	1.19529	0.325958	0.408411	-0.798057
PDPK1 s1	391	1.2891	1.27313	1.1042	1.21711	0.817091	0.836455	1.05915	1.55813	1.3201	1.22215	0.102455	0.0641553	-0.108454	0.956885	0.225568	0.772065	0.50107	1.31246	0.249574	0.162388	-0.419506
PDPK1 s2	428	1.15184	0.912802	1.13432	0.946141	1.06079	0.870026	1.21741	0.860493	1.30378	1.06632	0.133241	0.479469	-0.769506	0.958986	0.0960284	0.536488	0.517701	1.12723	0.235001	0.447377	-1.02474
PDXK s1	206	0.974553	1.37786	0.762714	0.950178	0.812291	0.756882	1.02565	1.69627	1.00771	1.03838	0.312501	0.85127	-0.172201	0.839784	0.0995379	0.10818	-0.426099	1.24321	0.392463	0.395436	-0.0412744
PDXK s2	104	1.00858	0.962153	0.703081	1.09926	0.679404	1.01268	0.917515	1.41617	0.694276	0.891272	0.164624	0.371097	-1.35418	0.930447	0.221678	0.641301	0.291745	1.00932	0.369601	0.969128	-1.30773
PFKFB2 s1	401	0.994496	1.04657	1.25682	0.883249	0.822346	0.689761	1.12595	1.27266	1.82211	1.0993	0.138883	0.341225	-0.625543	0.798452	0.0989323	0.0717755	-0.753349	1.40691	0.366982	0.194767	0.0704886
PFKFB2 s2	426	1.0328	1.20213	1.50923	0.79209	0.783761	1.2847	1.30389	1.53379	1.17478	1.24805	0.241516	0.217218	0.449487	0.953516	0.286841	0.80532	0.474393	1.33749	0.181849	0.0846702	-0.0407648
PFKFB3 s1	456	1.04566	1.1042	1.08925	0.7978	0.873422	0.70556	1.31067	1.26423	1.5438	1.0797	0.0304184	0.0452802	-0.936626	0.792261	0.084068	0.05049	-0.80237	1.3729	0.149816	0.0498164	-0.192799
STK19 s1	347	1.42591	1.22205	1.35502	0.785948	0.578083	0.597397	1.81425	2.11396	2.2682	1.33432	0.103495	0.0304899	-0.177456	0.653809	0.114842	0.0347795	-1.89858	2.06547	0.230825	0.0152866	2.07748
PFKM s1	389	1.21267	0.987522	1.42944	0.874582	0.913577	0.784405	1.38657	1.08094	1.82232	1.20988	0.220973	0.24169	0.210723	0.857521	0.0662545	0.0651177	-0.285659	1.42994	0.372591	0.183685	0.325391
ITPK1 s2	399	1.2637	1.46138	1.24742	0.903595	1.02374	0.862301	1.39852	1.42749	1.44662	1.32417	0.119107	0.0421739	0.291706	0.929879	0.0838695	0.284569	0.287247	1.42421	0.0242157	0.00108443	-0.016915
PFTK1 s1	404	0.963196	0.951736	0.83366	0.913965	0.924568	0.935653	1.05387	1.02938	0.890993	0.916197	0.0717088	0.180254	-1.32414	0.924729	0.0108445	0.00684793	0.246466	0.991414	0.0878245	0.881115	-1.48888
PFTK1 s2	365	0.833186	0.929762	0.900013	0.72243	0.749677	0.954948	1.15331	1.24022	0.942473	0.887654	0.0494598	0.05895	-1.1905	0.809018	0.127111	0.121359	-0.669689	1.112	0.153111	0.332723	-0.772268
PGK1 s1	408	0.885975	1.15159	0.938353	0.85006	1.06278	0.711005	1.04225	1.08356	1.31976	0.991972	0.14069	0.93028	-1.21237	0.874616	0.17717	0.345031	-0.150307	1.14852	0.149725	0.227914	-1.01794
PGK1 s2	454	0.970251	1.19026	1.32597	0.73496	0.959927	0.916093	1.32014	1.23995	1.44742	1.16216	0.179516	0.258142	-0.341383	0.870327	0.119262	0.200362	-0.18427	1.33584	0.104623	0.0308607	-0.27725
PHKA1 s1	464	1.32679	1.65972	1.03821	1.03559	0.933039	0.604553	1.2812	1.77883	1.71731	1.34157	0.311019	0.197489	-0.150353	0.857727	0.22517	0.387996	-0.284031	1.59245	0.271299	0.0633323	0.40347
PHKA1 s2	351	0.762519	1.23982	0.954702	0.738923	0.967162	0.551481	1.03193	1.28192	1.73116	0.985682	0.240155	0.927173	-0.717437	0.752522	0.208174	0.175697	-1.11701	1.34834	0.354314	0.23071	0.185346
PHKA2 s1	375	1.11317	0.922587	1.48433	0.933684	0.82791	0.955538	1.19223	1.11436	1.55339	1.17336	0.285666	0.40347	-0.149183	0.905711	0.0682576	0.139137	0.0958893	1.28666	0.234255	0.168166	-0.351213
PHKA2 s2	372	0.944781	1.12191	0.80329	1.01115	0.873365	0.660677	0.934359	1.28459	1.21586	0.956661	0.159644	0.684498	-1.07389	0.848399	0.176567	0.275347	-0.357889	1.14493	0.185573	0.308771	-0.811138
PHKB s1	485	1.07644	1.11424	1.59603	0.943387	0.713141	1.1853	1.14104	1.56244	1.34652	1.26224	0.289691	0.257438	0.587554	0.947275	0.236101	0.736184	0.424977	1.35	0.210721	0.102571	0.0738044
PHKB s2	398	1.10157	1.07155	1.48474	0.959271	0.859892	1.18704	1.14834	1.24615	1.25079	1.21929	0.23038	0.24099	-0.312136	1.00207	0.167721	0.984898	0.858815	1.21509	0.0578584	0.0232803	-0.821534
PHKG1 s1	446	0.813014	0.765038	0.929066	0.845351	0.644043	0.923898	0.961747	1.18787	1.00559	0.835706	0.0843356	0.0777298	-1.50367	0.804431	0.144345	0.143505	-0.706012	1.05174	0.119914	0.532807	-1.05009
PHKG1 s2	337	0.841534	0.775878	0.673982	0.883334	0.657523	0.722312	0.952679	1.18	0.93309	0.763798	0.0844267	0.0400457	-1.64743	0.75439	0.116273	0.067255	-1.10222	1.02192	0.137249	0.80801	-1.02156
PHKG2 s1	428	1.0309	0.701178	1.34092	0.922334	0.922733	0.694217	1.1177	0.759893	1.93156	1.02433	0.319923	0.907252	-0.542359	0.846428	0.131819	0.181092	-0.373494	1.26972	0.600444	0.517977	-0.161236
PHKG2 s2	355	0.888889	0.773339	0.927129	0.893588	0.919668	0.858367	0.994741	0.840889	1.08011	0.863119	0.0800681	0.0976364	-1.43428	0.890541	0.030764	0.0253344	-0.0242184	0.971913	0.121232	0.727027	-1.43585
PI4K2B s1	425	1.3187	1.09646	1.65007	0.864249	0.682343	0.752106	1.52583	1.6069	2.19393	1.35508	0.278594	0.157968	0.330443	0.766233	0.0917723	0.0477252	-1.00845	1.77556	0.364587	0.0664097	1.21458
PI4K2B s2	344	1.29642	0.772411	1.5858	1.17942	0.732339	1.01267	1.0992	1.05472	1.56596	1.21821	0.412298	0.456071	0.24001	0.974809	0.225932	0.864698	0.642984	1.23996	0.283201	0.279917	-0.469206
PI4KII s1	436	1.12003	1.33863	1.14212	1.06237	1.03118	0.591242	1.05427	1.29815	1.93173	1.20026	0.120339	0.102241	-0.0816154	0.894933	0.263466	0.561134	0.0105531	1.42805	0.452923	0.243293	0.168527
PI4KII s2	441	0.767843	1.02797	1.13783	0.803982	1.01258	0.774467	0.95505	1.0152	1.46917	0.977879	0.190009	0.858841	-1.49331	0.863676	0.129796	0.210503	-0.236926	1.14647	0.281079	0.462007	-1.07849
PIK3AP1 s1	440	1.33778	1.26641	0.774813	0.81691	1.27312	0.597794	1.63761	0.994731	1.29612	1.12633	0.306512	0.54936	-0.00151425	0.895941	0.344529	0.653062	0.0185331	1.30949	0.321649	0.237527	0.00555333
PIK3AP1 s2	417	1.01142	0.978814	1.30601	0.869278	1.22635	0.807572	1.16352	0.79815	1.61721	1.09875	0.180232	0.44279	-0.840384	0.967735	0.226086	0.827823	0.586972	1.19296	0.410321	0.500908	-0.897369
PIK3C2A s1	119	0.924325	1.15524	1.64832	0.919625	0.644679	0.707859	1.00511	1.79197	2.32859	1.24263	0.369821	0.373635	0.244515	0.757388	0.144009	0.100117	-1.07848	1.70856	0.665672	0.206552	1.37781
PIK3C2A s2	331	1.01934	1.33753	1.02058	0.827992	1.55085	0.719093	1.2311	0.862454	1.41926	1.12582	0.183352	0.356612	0.133231	1.03264	0.452068	0.911904	1.1009	1.17094	0.283238	0.405597	-0.458256
PIK3C2B s1	129	1.17222	1.67016	1.63409	1.06209	1.16896	0.712677	1.10369	1.42876	2.2929	1.49216	0.277663	0.0917325	0.596767	0.981244	0.238645	0.904184	0.693933	1.60845	0.614632	0.228549	0.463713
PIK3C2B s2	332	1.02665	1.44879	1.37619	0.789864	1.47221	0.592256	1.29978	0.984096	2.32364	1.28388	0.225704	0.161242	0.756124	0.951442	0.461692	0.872245	0.457974	1.53584	0.700276	0.316194	0.88692
PIK3C2G s1	306	0.968549	1.61035	1.4884	0.712736	0.663883	0.629271	1.35892	2.42565	2.36527	1.35577	0.340838	0.212353	1.28196	0.66863	0.0419349	0.00529592	-1.78124	2.04995	0.599211	0.0935784	3.13737
PIK3C2G s2	226	0.988812	1.16476	1.40298	0.859773	0.909503	0.619764	1.15008	1.28066	2.26373	1.18552	0.207862	0.262175	0.185552	0.796347	0.154934	0.150542	-0.770018	1.56482	0.608782	0.249302	0.982988
PIK3C3 s1	351	0.86536	0.959366	1.53212	0.726914	0.711851	0.732849	1.19046	1.34771	2.09064	1.11895	0.360892	0.625675	-0.355831	0.723871	0.0108246	0.000511855	-1.34385	1.54293	0.480798	0.18964	0.754612
PIK3C3 s2	282	0.857813	1.01117	1.55522	0.725645	0.90603	0.529618	1.18214	1.11604	2.9365	1.1414	0.366492	0.572763	0.199404	0.720431	0.18826	0.123719	-1.37109	1.74489	1.03249	0.337855	1.88509
PIK3CA s1	221	0.927147	1.49174	1.46708	0.800914	0.663059	0.565349	1.15761	2.24979	2.595	1.29532	0.319089	0.250105	1.0975	0.676441	0.118351	0.0418204	-1.71939	2.0008	0.750346	0.147118	2.99231
PIK3CA s2	291	1.0427	0.815335	1.68803	0.765746	0.918719	0.578512	1.36168	0.88747	2.91788	1.18202	0.452722	0.558231	-0.0381773	0.754326	0.170391	0.129838	-1.10273	1.72235	1.06217	0.360009	1.47175
PIK3CB s1	254	0.821804	1.27955	1.39268	0.869931	0.671639	0.7181	0.944677	1.90511	1.9394	1.16468	0.302279	0.444975	-0.504562	0.753223	0.103707	0.0541332	-1.11145	1.5964	0.564666	0.208841	0.659354
PIK3CB s2	240	0.951962	0.788628	1.6891	0.844734	0.96957	0.633624	1.12694	0.813379	2.66577	1.14323	0.479737	0.656583	-1.03	0.815976	0.169809	0.201316	-0.6146	1.53536	0.991436	0.448376	0.165569
PIK3CD s1	41	0.835097	1.01011	1.56086	0.640211	0.547621	0.676681	1.30441	1.84453	2.30665	1.13536	0.378747	0.599032	-0.920879	0.621504	0.0665322	0.0101432	-2.15436	1.81853	0.501624	0.105708	1.26584
PIK3CD s2	292	1.12426	0.761458	1.71127	0.889893	0.829041	0.640512	1.26336	0.91848	2.67173	1.199	0.479298	0.546742	-0.589043	0.786482	0.130024	0.104577	-0.848123	1.61786	0.928826	0.36838	0.548834
PIK3CG s1	128	0.673833	0.863218	1.74493	0.759505	0.586276	0.868809	0.8872	1.47237	2.00841	1.09399	0.571623	0.802578	-0.923805	0.738197	0.142467	0.0861451	-1.23043	1.456	0.560786	0.294352	0.113428
PIK3CG s2	198	0.923411	0.669795	1.40131	0.913404	0.762853	0.801947	1.01096	0.878013	1.74738	0.998171	0.371441	0.993969	-1.17523	0.826068	0.0781201	0.0611408	-0.534695	1.21212	0.468293	0.514891	-0.724673
PIK3R1 s1	105	0.582266	1.18759	1.31139	0.587044	0.65319	0.80972	0.99186	1.81814	1.61956	1.02708	0.390165	0.915291	-0.58231	0.683318	0.114355	0.040822	-1.66494	1.47652	0.431312	0.195787	0.66007
PIK3R1 s2	309	0.872681	0.873724	1.39121	0.746964	0.851534	0.625557	1.1683	1.02606	2.22396	1.04587	0.299075	0.815374	-0.582859	0.741352	0.113093	0.0582187	-1.20545	1.47277	0.654424	0.337352	0.580326
PIK3R2 s1	77	0.662099	0.934505	1.21595	0.676011	0.727791	0.771024	0.979421	1.28403	1.57705	0.937517	0.276936	0.733652	-0.911233	0.724942	0.0475707	0.00982363	-1.33538	1.28017	0.298835	0.245892	-0.0704834
PIK3R2 s2	327	0.896145	0.843659	1.50056	0.754096	0.768462	0.518064	1.18837	1.09785	2.89647	1.08012	0.365055	0.740412	-0.55302	0.680207	0.140604	0.0588101	-1.68957	1.72757	1.01332	0.339637	1.50783
PIK3R3 s1	103	0.894582	1.29696	1.38589	0.994886	0.780789	0.57559	0.899181	1.66109	2.40777	1.19248	0.261789	0.330836	-0.711562	0.783755	0.209663	0.215946	-0.869715	1.65602	0.754308	0.270948	0.624056
PIK3R3 s2	74	0.701079	1.12009	1.37451	0.657945	0.905641	0.765968	1.06556	1.2368	1.79448	1.06523	0.340054	0.771294	-0.180218	0.776518	0.124185	0.0893473	-0.927018	1.36561	0.381152	0.238511	0.338729
PIK3R4 s1	274	0.927501	1.13858	1.0529	0.859396	0.833201	0.884898	1.07925	1.36652	1.18985	1.03966	0.106161	0.583932	-0.687213	0.859165	0.0258493	0.0110437	-0.272645	1.21187	0.144894	0.126892	-0.582628
PIK3R4 s2	342	0.984083	1.39967	0.801333	0.847546	0.649086	0.995626	1.1611	2.15638	0.804853	1.0617	0.306627	0.760729	-0.362642	0.830753	0.17388	0.233859	-0.497604	1.37411	0.700488	0.452603	0.258889
PIK4CB s1	438	0.914336	1.10861	1.78814	0.871918	0.828675	0.757771	1.04865	1.33781	2.35973	1.27036	0.458806	0.414785	-0.544987	0.819455	0.0576297	0.0323247	-0.587056	1.58206	0.688824	0.280864	0.35921
PIK4CB s2	385	0.736615	1.04884	1.28662	0.997121	0.840998	0.898647	0.738742	1.24714	1.43173	1.02402	0.27584	0.89393	-1.15214	0.912256	0.0789463	0.194092	0.147708	1.1392	0.35888	0.570903	-1.10667
CKB s2	223	1.54734	1.38894	1.67528	1.19557	0.907762	1.09026	1.29423	1.53007	1.53659	1.53719	0.143438	0.022951	1.32937	1.06453	0.145617	0.522989	1.35336	1.45363	0.138082	0.0295241	0.064943
PIM1 s2	379	0.950998	1.27323	0.929392	0.984982	0.787091	0.848892	0.965498	1.61764	1.09483	1.05121	0.192581	0.690351	-0.465701	0.873655	0.101243	0.163196	-0.157919	1.22599	0.345289	0.37455	-0.391145
PIM2 s1	375	1.28793	1.01646	1.12158	0.913724	0.937727	0.656161	1.40954	1.08396	1.70931	1.14199	0.136885	0.214228	-1.44859	0.83587	0.156095	0.21017	-0.457083	1.40094	0.312764	0.156558	-0.41323
PIM2 s2	447	1.14106	0.92293	0.945971	0.817651	0.952265	0.768358	1.39553	0.969195	1.23116	1.00332	0.119839	0.966097	-0.767303	0.846092	0.0951949	0.107371	-0.376156	1.19863	0.215021	0.250732	-0.526286
PINK1 s1	159	0.884761	0.765264	0.939655	0.787347	1.06211	0.768371	1.12372	0.720511	1.22292	0.863227	0.0891674	0.11727	-1.55415	0.87261	0.164388	0.311595	-0.166189	1.02238	0.266093	0.897514	-1.29827
PINK1 s2	341	0.678653	0.618203	0.39613	0.717035	0.896654	1.35937	0.946472	0.689456	0.291407	0.564329	0.148767	0.036738	-2.63479	0.991021	0.331404	0.966834	0.771343	0.642445	0.330053	0.201418	-2.55012
PIP5K1A s1	432	1.06022	1.10386	0.888513	0.88097	0.846838	0.851599	1.20347	1.30351	1.04335	1.01753	0.113844	0.814663	-0.799852	0.859802	0.0184855	0.00574519	-0.267601	1.18344	0.131232	0.136514	-0.696168
PIP5K1A s2	383	1.0325	1.08451	0.958001	0.872467	0.775779	0.731564	1.18343	1.39797	1.30953	1.02501	0.0635876	0.566085	-0.23376	0.79327	0.0720618	0.038197	-0.794379	1.29697	0.107819	0.0412384	0.176826
PIP5K1B s1	372	1.02703	0.845231	1.11512	0.888231	1.04723	0.880427	1.15627	0.807114	1.26656	0.995794	0.137628	0.962595	-0.47102	0.938628	0.0941296	0.376008	0.356518	1.07665	0.23985	0.635531	-0.791792
PIP5K1B s2	352	0.840983	0.993719	1.54843	0.839168	0.917945	0.759812	1.00216	1.08255	2.03791	1.12771	0.372271	0.612643	-0.779444	0.838975	0.0790669	0.0718173	-0.432504	1.37421	0.576189	0.377496	-0.229251
PIP5K1C s1	418	0.809417	0.630609	1.02105	0.787266	0.793922	0.874842	1.02814	0.794296	1.16712	0.820358	0.19545	0.252389	-1.48735	0.818677	0.0487544	0.0232614	-0.593218	0.996519	0.188414	0.977378	-1.22674
PIP5K1C s2	441	1.01853	0.66618	0.969964	0.902026	0.567336	0.914241	1.12916	1.17423	1.06095	0.884892	0.19096	0.406063	-1.50192	0.794534	0.196854	0.212368	-0.784369	1.12145	0.0570302	0.0662821	-0.946362
PIP5K2A s1	387	1.18011	1.02362	0.846855	0.985334	0.96954	0.861921	1.19767	1.05578	0.98252	1.01686	0.166729	0.87709	-0.955475	0.938932	0.067159	0.255941	0.358921	1.07866	0.109386	0.339085	-1.17444
PIP5K2A s2	430	1.03168	1.01248	0.784254	0.893059	1.08164	0.93429	1.15522	0.936054	0.839412	0.942804	0.137644	0.546433	-1.19434	0.969665	0.0991447	0.649093	0.602253	0.976895	0.161817	0.827742	-1.56198
PIP5K2B s1	354	1.1025	0.771726	0.755757	0.843657	0.80323	0.634639	1.30681	0.960779	1.19085	0.876661	0.195745	0.389055	-1.41434	0.760508	0.110864	0.0645871	-1.05377	1.15281	0.176123	0.271755	-0.701782
PIP5K2B s2	444	1.00037	0.912003	0.926913	0.82678	0.923249	0.714805	1.20996	0.987819	1.29674	0.946429	0.0473057	0.18885	-1.29615	0.821611	0.104318	0.0975881	-0.569981	1.16484	0.159324	0.215008	-0.803015
PIP5K2C s1	420	1.26868	1.4171	0.60961	0.932579	0.887781	0.678408	1.3604	1.59623	0.898589	1.09846	0.429814	0.729863	-0.701608	0.832923	0.135675	0.166556	-0.480422	1.28507	0.354868	0.298669	-0.487749
PIP5K2C s2	346	1.18153	1.0703	1.2326	0.86319	1.18613	0.77589	1.3688	0.902346	1.58862	1.16148	0.0829856	0.0778901	-0.081847	0.941737	0.216105	0.686453	0.38113	1.28659	0.350446	0.292336	-0.284069
PIP5K3 s1	315	1.64625	1.31318	0.8468	0.747548	0.69264	0.624016	2.2022	1.89591	1.35702	1.26874	0.401572	0.366091	0.029374	0.688068	0.0618928	0.0128704	-1.62733	1.81837	0.427891	0.0803025	1.50343
PIP5K3 s2	272	1.5255	1.05922	1.3362	0.84321	0.857665	0.746745	1.80915	1.235	1.78937	1.30697	0.234511	0.15153	0.0649463	0.815873	0.0603015	0.0339423	-0.615415	1.61117	0.325928	0.0831443	0.585841
PKE s1	347	1.36919	1.82779	1.47417	0.83442	0.624793	0.612994	1.64089	2.92544	2.40487	1.55705	0.240272	0.056784	2.20529	0.690736	0.124574	0.0500585	-1.60621	2.32373	0.646106	0.0710525	4.14155
PKE s2	299	1.15273	1.08822	1.32066	0.907023	0.711471	0.733663	1.2709	1.52954	1.80009	1.1872	0.119994	0.114003	0.0404043	0.784052	0.107072	0.0730784	-0.86736	1.53351	0.264621	0.0731245	0.727227
PKIA s1	437	1.04525	1.2459	1.19194	0.774304	1.10104	0.728594	1.34992	1.13157	1.63595	1.16103	0.103834	0.115142	-0.299637	0.867979	0.203125	0.377203	-0.202861	1.37248	0.252947	0.125441	-0.0685769
PKIA s2	406	1.21211	0.897525	1.38625	0.91665	0.849263	0.80356	1.32232	1.05683	1.72513	1.16529	0.247701	0.367182	-0.166962	0.856491	0.0568903	0.048597	-0.293816	1.36809	0.336494	0.198619	-0.00214538
PKIB s1	475	1.3177	1.44874	1.40444	0.931178	1.3864	0.648685	1.41509	1.04497	2.16506	1.39029	0.0666561	0.00958303	-1.34142	0.988753	0.372211	0.963018	0.753389	1.5417	0.570681	0.24188	-0.484118
PKIB s2	406	0.962896	1.04019	1.53157	0.904032	1.20685	0.911735	1.06511	0.861903	1.67984	1.17822	0.308443	0.422348	-0.109859	1.00754	0.172653	0.946591	0.902137	1.20229	0.425874	0.497156	-0.682699
PKIG s1	78	0.839367	0.724346	0.760433	1.05775	0.93381	0.807686	0.793538	0.775689	0.941496	0.774716	0.0588256	0.0219808	-2.08103	0.933083	0.125035	0.451803	0.312613	0.836908	0.0910148	0.0900131	-2.12511
PKIG s2	224	0.98402	0.690838	1.40071	0.983574	1.06439	0.825395	1.00045	0.649045	1.69702	1.02519	0.356724	0.913833	-1.00652	0.957787	0.121567	0.608641	0.508211	1.11551	0.533378	0.743636	-1.10016
PKLR s1	418	1.24835	0.888318	1.03505	0.980695	0.840659	0.760512	1.27292	1.05669	1.36099	1.05724	0.181039	0.638909	-0.798512	0.860622	0.111441	0.162643	-0.261108	1.2302	0.156581	0.125777	-0.595089
PKLR s2	400	1.04146	0.702899	1.03248	0.952688	0.883645	0.85426	1.09318	0.795454	1.20863	0.925614	0.192929	0.573	-1.21353	0.896864	0.0505282	0.0715289	0.0258451	1.03242	0.213184	0.816889	-1.25213
PKM2 s1	455	0.821793	1.16735	0.792191	0.808815	0.785964	0.674566	1.01605	1.48525	1.17437	0.927111	0.208578	0.606527	-0.7109	0.756448	0.0718265	0.0277884	-1.08592	1.22522	0.238697	0.243819	-0.110841
PKM2 s2	471	0.904384	0.63877	0.625498	0.891575	0.806534	0.944531	1.01437	0.791994	0.662232	0.722884	0.157324	0.0927328	-2.28518	0.88088	0.0696173	0.0974879	-0.100715	0.822864	0.178086	0.227064	-2.11664
PKMYT1 s1	39	0.813709	1.16415	1.33674	0.573047	0.666501	0.649875	1.41997	1.74666	2.05691	1.10487	0.266506	0.565864	-1.27347	0.629808	0.0498542	0.00599117	-2.08862	1.74118	0.318507	0.0563985	0.913607
PKMYT1 s2	140	0.801502	0.787222	1.3171	0.724802	0.68371	0.792062	1.10582	1.1514	1.66287	0.968606	0.301885	0.873656	-0.873606	0.733525	0.0547002	0.0137565	-1.26742	1.3067	0.309295	0.228027	-0.0345983
PLK1 s1	1	0	0.801778	2.18479	0	0.60787	1.07561	#DIV/0!	1.319	2.03121	0.995522	1.1052	0.995038	-0.970704	0.84174	0.330743	0.294114	-0.410607	1.6751	0.503609	#DIV/0!	1.30869
PLK1 s2	51	0.902813	0.14296	1.55997	0.728267	0.233111	0.695613	1.23967	0.613269	2.24259	0.868582	0.709127	0.778656	-1.52182	0.55233	0.276934	0.107399	-2.70206	1.36518	0.821878	0.522012	0.139149
PLK2 s1	190	0.783733	0.957861	0.856251	0.807068	0.841661	0.847024	0.971086	1.13806	1.01089	0.865948	0.087468	0.117437	-1.38441	0.831918	0.0216868	0.00550337	-0.488379	1.04001	0.0872129	0.510128	-1.1256
PFKM s2	375	1.33859	1.1971	1.38076	0.902644	0.769769	0.99256	1.48296	1.55515	1.39111	1.30548	0.0962002	0.0315026	0.0456277	0.888324	0.112084	0.226535	-0.0417708	1.47641	0.0822127	0.0097812	0.096882
PLK3 s1	36	1.06309	1.18914	1.29497	1.07847	0.829591	0.540116	0.985732	1.4334	2.39758	1.1824	0.11609	0.112663	-0.746718	0.81606	0.269434	0.358555	-0.613931	1.60557	0.721501	0.283213	0.44819
PLK3 s2	132	1.10361	0.876766	1.27068	0.859427	1.22552	0.806954	1.28412	0.715426	1.57466	1.08368	0.197711	0.53977	-1.09194	0.963965	0.228023	0.809979	0.557129	1.1914	0.437057	0.527337	-0.979568
PLK4 s1	220	1.04949	0.725372	1.00518	0.896003	0.976293	0.847973	1.1713	0.742986	1.18539	0.926679	0.175739	0.544981	-0.902844	0.906756	0.0648322	0.130367	0.104167	1.03322	0.251453	0.840251	-1.03492
PLK4 s2	80	1.02217	1.09218	1.11713	0.994042	0.817714	1.20896	1.02829	1.33565	0.924045	1.07716	0.0492314	0.113134	-0.173889	1.0069	0.195939	0.956882	0.897107	1.096	0.213991	0.518473	-0.829736
PMVK s1	385	1.05676	1.14426	0.847927	0.89377	0.703158	0.692509	1.18237	1.62731	1.22443	1.01632	0.15225	0.869861	-0.684825	0.763146	0.113249	0.0684713	-1.03289	1.3447	0.245651	0.135672	0.092651
PMVK s2	322	1.21252	1.04369	0.866889	0.910782	0.888566	0.705956	1.33129	1.17458	1.22796	1.04103	0.172829	0.720795	-0.252008	0.835102	0.112393	0.126199	-0.463171	1.24461	0.0796716	0.0335903	-0.115492
PNCK s1	283	1.19564	0.937574	1.13843	0.873293	0.794832	0.811449	1.36911	1.17959	1.40297	1.09055	0.135532	0.366734	-0.0111184	0.826525	0.0413463	0.0184141	-0.53108	1.31722	0.12039	0.0448084	0.171729
PNCK s2	426	1.06742	0.859354	0	0.772107	0.99962	0	1.38248	0.85968	#DIV/0!	0.642258	0.565857	0.387774	-2.56697	0.885864	0.160876	0.308584	-0.0612516	1.12108	0.369672	#DIV/0!	-0.791451
PNKP s1	414	1.19314	1.41394	0.805774	0.911873	0.941814	0.945958	1.30845	1.50129	0.851808	1.13762	0.307859	0.519781	-0.831795	0.933215	0.0185985	0.0248896	0.313656	1.22052	0.333551	0.370718	-0.877593
PNKP s2	420	1.13814	0.965935	1.1255	0.934383	1.0477	0.885323	1.21807	0.921958	1.27129	1.07653	0.0959833	0.301359	-0.8667	0.955802	0.0832807	0.455021	0.492495	1.13711	0.188214	0.334269	-1.11855
PRKAA1 s1	290	0.7908	0.753576	1.39668	0.886573	0.880713	0.860187	0.891974	0.855643	1.6237	0.980352	0.361031	0.933495	-0.553343	0.875824	0.0138558	0.00412454	-0.140743	1.12377	0.433328	0.6698	-0.60518
PRKAA1 s2	206	1.15245	0.72916	0.833372	1.15127	0.907221	0.654337	1.00102	0.803728	1.27361	0.904994	0.220547	0.533372	-1.26901	0.904276	0.24848	0.573294	0.0845316	1.02612	0.235946	0.865636	-1.23372
PRKAB1 s1	400	1.08156	1.09747	0.890529	0.801322	0.640539	0.72216	1.34972	1.71336	1.23315	1.02319	0.115161	0.760571	-0.341806	0.721341	0.0803947	0.0266414	-1.36389	1.43207	0.250475	0.0961366	0.646891
PRKAB1 s2	351	0.986236	0.800137	1.27707	0.920967	0.635057	0.765253	1.07087	1.25994	1.66882	1.02115	0.240375	0.892872	-0.817661	0.773759	0.143145	0.111552	-0.948859	1.33321	0.305633	0.199585	-0.0866272
PRKAB2 s1	374	1.04482	1.08704	0.949903	0.871455	0.752639	0.804233	1.19894	1.4443	1.18113	1.02726	0.070236	0.57075	-2.14495	0.809442	0.0595787	0.0310735	-0.66633	1.27479	0.147072	0.0836747	-0.892456
PRKAB2 s2	396	0.974624	1.0027	1.24704	0.775506	0.867099	0.809128	1.25676	1.15639	1.54121	1.07479	0.149832	0.47841	-0.505972	0.817244	0.0463325	0.0207596	-0.604558	1.31812	0.199616	0.110008	-0.140136
PRKACA s1	442	1.11645	1.09706	1.01296	0.890974	0.807133	0.700015	1.25307	1.3592	1.44706	1.07549	0.0550135	0.140624	-0.147899	0.799374	0.0957159	0.0682001	-0.746051	1.35311	0.097137	0.0243087	0.269416
PRKACA s2	294	0.856284	1.0139	1.6985	0.864349	0.854813	0.981828	0.99067	1.18611	1.72994	1.18956	0.447745	0.539681	0.293467	0.90033	0.0707407	0.134784	0.0532854	1.30224	0.383072	0.305111	-0.0531673
PRKACB s1	366	1.1202	1.62728	0.9625	1.03729	0.796027	0.547372	1.07994	2.04425	1.7584	1.23666	0.347352	0.359309	0.0631566	0.793562	0.244967	0.281809	-0.792064	1.62753	0.495299	0.15943	0.92775
PRKACB s2	403	0.870389	1.06595	1.45628	0.844492	0.977459	0.895312	1.03067	1.09053	1.62656	1.13087	0.29829	0.52666	0.0502124	0.905754	0.0670958	0.13545	0.0962326	1.24925	0.328124	0.318848	-0.226465
PRKACG s1	394	0.94826	0.645232	1.76143	0.823853	0.741234	1.22054	1.15101	0.870484	1.44315	1.11831	0.5772	0.756523	-0.303833	0.928543	0.256231	0.67678	0.276668	1.15488	0.286353	0.447747	-0.81775
PRKACG s2	397	1.05984	0.677001	1.36272	0.912725	0.649847	0.890459	1.16118	1.04179	1.53035	1.03318	0.343634	0.882545	-1.61656	0.817677	0.145771	0.162632	-0.601131	1.24444	0.254704	0.238356	-0.885137
PRKAG1 s1	460	0.928123	0.671668	1.18817	0.903047	0.935618	0.644128	1.02777	0.717888	1.84461	0.92932	0.258252	0.682182	-1.22231	0.827598	0.159721	0.202472	-0.522584	1.19676	0.582061	0.617481	-0.594306
PRKAG1 s2	412	1.0624	1.00504	1.16536	0.838817	1.14131	0.693102	1.26654	0.8806	1.68136	1.0776	0.0812318	0.239841	-0.254088	0.891077	0.228629	0.496027	-0.0199775	1.27617	0.400467	0.354749	-0.128965
PRKAG2 s1	323	0.845303	0.734184	1.01031	0.704097	0.681402	0.569246	1.20055	1.07746	1.77482	0.863266	0.138938	0.230389	-1.02587	0.651582	0.072202	0.0140143	-1.91732	1.35094	0.372214	0.244054	0.387837
PRKAG2 s2	318	1.12657	0.794265	0.894409	0.863817	0.633305	0.517079	1.30418	1.25416	1.72973	0.938415	0.170468	0.595374	-1.24008	0.6714	0.17648	0.0841838	-1.7593	1.42936	0.261333	0.10449	0.32179
PRKAG3 s1	351	1.1918	0.890806	1.01674	0.870421	0.846199	0.579005	1.36923	1.05271	1.75602	1.03312	0.151166	0.740849	-0.582741	0.765208	0.161711	0.128371	-1.01656	1.39265	0.352237	0.193257	0.298416
PRKAG3 s2	352	0.750922	0.792125	1.35625	0.599655	0.768153	0.726117	1.25226	1.03121	1.86781	0.966432	0.338219	0.879333	-1.41622	0.697975	0.0877032	0.0269755	-1.54889	1.38376	0.433527	0.264944	-0.113023
PRKAR1A s1	274	1.0882	1.09332	1.5169	1.17319	0.707506	0.931067	0.927557	1.54531	1.62921	1.23281	0.246047	0.242914	0.00142541	0.937254	0.232904	0.686661	0.345638	1.36736	0.383182	0.238687	-0.156613
PRKAR1A s2	527	1.71455	0.897308	1.20605	1.21252	0.873385	1.04462	1.41404	1.02739	1.15454	1.27263	0.41267	0.370982	-0.946587	1.04351	0.16957	0.700216	1.18691	1.19865	0.197062	0.222918	-1.11678
PRKAR2A s1	420	0.863899	0.818901	1.15653	0.854355	0.901173	0.417355	1.01117	0.908705	2.77109	0.946442	0.183325	0.66311	-0.951029	0.724294	0.266846	0.215417	-1.34051	1.56366	1.04692	0.449511	1.06587
PRKAR2A s2	350	0.843161	0.660709	0.885557	0.806229	0.811063	0.590067	1.04581	0.814621	1.50077	0.796476	0.119473	0.0982313	-1.43917	0.735786	0.126219	0.0683626	-1.24951	1.1204	0.349105	0.610893	-0.591488
PRKAR2B s1	454	1.18633	1.06247	1.40576	0.957413	0.955194	0.680737	1.2391	1.11231	2.06506	1.21819	0.173849	0.161778	-0.644694	0.864448	0.159102	0.278019	-0.230814	1.47215	0.517367	0.254739	-0.058783
PRKAR2B s2	429	1.14911	0.886831	1.27346	0.97009	0.938376	0.98205	1.18454	0.94507	1.29673	1.10313	0.197371	0.460962	-0.488262	0.963505	0.0225695	0.107346	0.553486	1.14212	0.179629	0.304124	-0.901661
PRKCA s1	337	0.91103	1.0118	1.70292	0.903999	0.629044	1.09139	1.00778	1.60848	1.56032	1.20859	0.431063	0.490168	0.203648	0.874811	0.232551	0.449557	-0.148763	1.39219	0.333783	0.178803	0.16704
PRKCA s2	309	1.8541	0.969276	1.65597	1.29017	0.871707	1.16357	1.4371	1.11193	1.42318	1.49312	0.464348	0.207235	1.13489	1.10848	0.214601	0.473603	1.70136	1.32407	0.183851	0.09262	-0.410575
PRKCABP s1	422	1.23221	0.883457	1.62502	0.815319	0.996323	0.880419	1.51132	0.886717	1.84574	1.24689	0.371001	0.368219	0.068274	0.897354	0.0916828	0.192039	0.0297215	1.41459	0.486772	0.278127	0.0309376
PRKCABP s2	392	1.29083	1.03719	1.46612	1.17793	0.993106	0.859055	1.09585	1.04439	1.70666	1.26471	0.215655	0.167378	-1.12692	1.01003	0.160112	0.923489	0.921867	1.2823	0.368411	0.315681	-0.871498
PRKCB1 s1	377	1.06859	1.1678	0.832842	0.876344	0.726725	0.892492	1.21937	1.60694	0.933164	1.02308	0.172055	0.837901	-0.464405	0.831854	0.0914015	0.0859814	-0.488887	1.25316	0.338156	0.324184	-0.180509
PRKCB1 s2	453	1.05574	0.968197	1.15946	0.892447	0.787838	0.840928	1.18297	1.22893	1.37878	1.06113	0.0957431	0.384	-0.851959	0.840404	0.0523062	0.03399	-0.421185	1.26356	0.102397	0.0468096	-0.53044
PRKCBP1 s1	189	0.658758	1.05922	1.07384	0.698585	0.832031	0.92649	0.942989	1.27305	1.15905	0.930606	0.235542	0.660593	-1.30213	0.819035	0.114507	0.111567	-0.590378	1.12503	0.16764	0.325574	-0.946869
PRKCBP1 s2	279	0.911556	1.01784	1.29286	0.817168	0.87043	0.71482	1.11551	1.16935	1.80865	1.07408	0.196774	0.581269	-1.15258	0.800806	0.0790848	0.0487338	-0.734709	1.3645	0.385582	0.243208	-0.336008
PRKCD s1	302	0.973807	1.68563	1.66402	0.838429	0.946115	1.07415	1.16147	1.78164	1.54916	1.44115	0.404879	0.199753	0.347454	0.952897	0.118005	0.560804	0.469494	1.49742	0.313306	0.11071	0.0732758
PRKCD s2	369	1.33641	1.02561	1.76171	1.03956	0.965785	0.999525	1.28555	1.06194	1.76255	1.37458	0.369532	0.221226	0.497336	1.00162	0.0369311	0.946267	0.855286	1.37001	0.357857	0.215192	-0.246777
PRKCDBP s1	95	1.48569	0.934587	0.806524	1.78592	1.21289	0.951731	0.831888	0.770544	0.847429	1.0756	0.360872	0.751479	-0.635774	1.31685	0.4267	0.327186	3.35113	0.81662	0.040653	0.0159899	-2.21734
PRKCDBP s2	370	1.09279	1.28735	1.64547	0.899655	1.28033	0.854243	1.21468	1.00548	1.92623	1.34187	0.280344	0.169058	0.328638	1.01141	0.233999	0.940385	0.932781	1.38213	0.482676	0.303883	-0.197272
PRKCE s1	432	0.979464	1.41708	1.50753	0.81305	0.57943	0.6611	1.20468	2.44564	2.28034	1.30136	0.282413	0.20582	0.0675293	0.684527	0.118559	0.043995	-1.65537	1.97688	0.673838	0.128687	1.94381
PRKCE s2	340	1.18514	0.861245	1.78666	0.944848	0.698554	1.14864	1.25432	1.2329	1.55546	1.27768	0.469594	0.413447	0.422291	0.93068	0.225375	0.647479	0.293584	1.34756	0.180365	0.0792453	-0.0889182
PRKCH s1	288	0.773856	0.782817	1.42797	0.781413	0.824376	0.860203	0.99033	0.949587	1.66004	0.994882	0.375095	0.983292	-0.919082	0.821997	0.0394486	0.0159801	-0.566927	1.19999	0.398941	0.476786	-0.623203
PRKCH s2	395	0.884734	0.523585	0.998724	0.803889	0.773893	0.744225	1.10057	0.67656	1.34197	0.802348	0.248052	0.30157	-2.04285	0.774002	0.029832	0.005758	-0.946934	1.0397	0.336853	0.857147	-1.30767
PRKCI s1	429	1.26719	1.56983	1.01202	0.974022	0.731525	0.724426	1.30098	2.14597	1.397	1.28301	0.279241	0.221269	0.391036	0.809991	0.1421	0.146533	-0.661986	1.61465	0.462636	0.148029	0.957207
PRKCI s2	309	1.21277	1.01229	1.5678	0.993638	0.83854	0.905647	1.22054	1.20721	1.73114	1.26429	0.281315	0.24522	-0.0482406	0.912608	0.077783	0.191052	0.1505	1.38629	0.298718	0.154439	-0.176476
PRKCL1 s1	351	1.00175	0.773298	0.774673	0.988544	0.69644	0.63542	1.01336	1.11036	1.21915	0.849908	0.131503	0.186685	-1.39518	0.773468	0.188744	0.173187	-0.951166	1.11429	0.102951	0.194424	-0.77439
PRKCL1 s2	381	1.14423	0.939651	1.05829	0.977265	0.951051	0.682601	1.17085	0.988013	1.55038	1.04739	0.102723	0.508077	-0.519341	0.870306	0.163084	0.302271	-0.184437	1.23641	0.286858	0.289604	-0.35956
PRKCL2 s1	413	0.966706	1.22296	0.876896	0.946956	0.757838	0.762381	1.02086	1.61375	1.15021	1.02219	0.17958	0.850382	-1.0359	0.822392	0.1079	0.104157	-0.563801	1.2616	0.31175	0.283286	-0.517931
PRKCL2 s2	414	1.06455	0.850067	1.05653	0.994481	0.878513	0.826178	1.07046	0.96762	1.27881	0.99038	0.121581	0.90355	-1.33226	0.899724	0.0861333	0.181284	0.0484872	1.10563	0.158549	0.367796	-1.24395
PRKCN s1	431	1.23898	0.987017	1.37394	1.0189	0.758949	0.73708	1.216	1.3005	1.86403	1.19998	0.196388	0.219828	0.057437	0.838311	0.15678	0.21597	-0.437756	1.46018	0.35229	0.152029	0.404401
PRKCN s2	379	1.1341	1.29805	0	0.905835	1.03735	0	1.25199	1.25132	#DIV/0!	0.810717	0.706871	0.688374	-2.17929	0.971592	0.0929946	0.392954	0.617517	1.25165	0.0004793	#DIV/0!	-0.621336
PRKCQ s1	373	1.00188	0.959099	1.1893	0.86525	0.84583	0.579428	1.1579	1.13391	2.05254	1.05009	0.12244	0.552035	-0.534145	0.763503	0.159709	0.124298	-1.03007	1.44812	0.523582	0.276445	0.49663
PRKCQ s2	333	0.918579	0.762322	1.3336	0.857409	0.735523	0.751814	1.07134	1.03643	1.77384	1.00483	0.295244	0.979954	-1.11895	0.781582	0.0661709	0.029258	-0.886918	1.29387	0.41603	0.345734	-0.378825
PRKCZ s1	460	1.13662	1.26627	1.36525	0.80096	0.635021	0.706714	1.41907	1.99406	1.93183	1.25605	0.114658	0.060808	-0.39119	0.714232	0.0832243	0.0271265	-1.42018	1.78166	0.315544	0.0502607	1.08021
PRKCZ s2	439	1.2249	1.01093	1.34845	0.955143	0.739733	0.864754	1.28242	1.36661	1.55935	1.19476	0.170768	0.186894	-0.619012	0.85321	0.108168	0.143138	-0.319794	1.40279	0.141964	0.0390003	-0.263479
PRKD2 s1	445	1.08676	1.22113	1.15577	1.00106	0.864555	0.715615	1.08561	1.41244	1.61508	1.15456	0.0671955	0.0576154	-1.07807	0.860408	0.142766	0.232432	-0.2628	1.37105	0.267149	0.137928	-0.356983
PRKD2 s2	390	0.949486	0.851661	0	0.809033	0.719913	0	1.17361	1.18301	#DIV/0!	0.600382	0.522242	0.316187	-2.86309	0.764473	0.0630171	0.195647	-1.02238	1.17831	0.00664669	#DIV/0!	-0.592174
PRKDC s1	388	1.1614	1.23431	1.49291	0.910747	0.814138	0.774549	1.27522	1.51609	1.92746	1.29621	0.174208	0.0985496	-0.355803	0.833145	0.0700602	0.0540479	-0.478663	1.57292	0.329813	0.0949874	0.349909
PRKDC s2	416	1.49218	0.981056	1.42268	0.862222	0.860998	0.688949	1.73062	1.13944	2.065	1.29864	0.277221	0.203048	-0.180127	0.804056	0.0996875	0.0765073	-0.708978	1.64502	0.46868	0.139967	0.587529
PRKG2 s1	413	1.24511	1.54589	1.36227	0.838556	0.694015	0.629279	1.48483	2.22746	2.1648	1.38442	0.151608	0.0481324	0.0770148	0.720617	0.107145	0.0456914	-1.36962	1.95903	0.411864	0.0563336	1.66597
PRKG2 s2	453	0.927186	1.13651	1.155	0.803944	0.879338	0.72311	1.1533	1.29246	1.59726	1.0729	0.126527	0.423463	0.00532651	0.802131	0.0781301	0.048241	-0.724223	1.34767	0.227076	0.117628	0.380868
PRKRA s1	377	1.32388	0.963259	0.902097	0.900379	0.846384	0.746807	1.47036	1.13809	1.20794	1.06308	0.227924	0.678982	-1.15498	0.83119	0.0779053	0.0642289	-0.494143	1.27213	0.175192	0.114837	-0.634018
PRKRA s2	475	0.990097	0.976096	1.11859	0.851324	0.967081	0.831385	1.16301	1.00932	1.34545	1.02826	0.0785372	0.596727	-0.566553	0.883263	0.0732694	0.110056	-0.0818435	1.17259	0.168268	0.21762	-0.601044
PRKRIR s1	425	1.03419	0.949854	1.21559	0.812545	0.823719	0.906197	1.27278	1.15313	1.34142	1.06654	0.135791	0.485384	-0.026499	0.847487	0.0511505	0.0355093	-0.365106	1.25578	0.0952901	0.0432837	0.0117979
PRKRIR s2	422	1.04302	0.831353	0.96644	0.917192	0.864499	0.945686	1.13719	0.961658	1.02195	0.946938	0.107173	0.4815	-0.974272	0.909126	0.0411898	0.0621644	0.122926	1.04026	0.0891882	0.51612	-1.136
PRKX s1	303	1.01712	1.53142	0.981167	0.896779	0.636348	0.560787	1.1342	2.40658	1.74963	1.17657	0.307837	0.425166	-0.131987	0.697971	0.176269	0.0972555	-1.54892	1.76347	0.636306	0.173266	1.58039
PRKX s2	345	0.89877	0.819009	1.00204	0.810975	0.750647	0.786439	1.10826	1.09107	1.27415	0.906608	0.091769	0.220009	-1.25824	0.782687	0.0303388	0.00643421	-0.878172	1.15783	0.101108	0.113897	-0.682797
PRKY s1	427	1.06118	1.01708	1.28247	0.819236	0.870138	0.722334	1.29533	1.16888	1.77545	1.12024	0.142209	0.280649	-0.857215	0.803903	0.0750855	0.045557	-0.710191	1.41322	0.320009	0.154795	-0.125814
PRKY s2	280	0.759802	0.75668	1.12482	0.835214	0.839819	0.720906	0.909709	0.901003	1.56028	0.880433	0.211648	0.431018	-1.36306	0.798647	0.0673644	0.0353436	-0.751808	1.12366	0.378146	0.628188	-0.81143
PRPF4B s1	389	1.09486	1.04488	0.927895	0.966285	0.955166	0.879763	1.13306	1.09393	1.05471	1.02255	0.0856945	0.6933	-0.249743	0.933738	0.047073	0.134987	0.317801	1.0939	0.0391759	0.0534152	-0.638553
PRPF4B s2	348	1.50386	1.18181	1.00702	1.01171	0.948788	0.852424	1.48645	1.2456	1.18136	1.2309	0.252028	0.253456	-0.730254	0.937641	0.0802269	0.310502	0.348705	1.30447	0.160836	0.0817695	-0.586449
PSKH1 s1	416	1.00233	0.957294	0.964114	0.981278	0.662963	0.594726	1.02145	1.44396	1.62111	0.974578	0.0242713	0.211324	-1.36747	0.746322	0.206318	0.16695	-1.16609	1.36217	0.308081	0.178671	-0.193525
PSKH1 s2	168	0.950696	0.927135	0.725038	1.09013	0.639176	0.702065	0.872097	1.45052	1.03272	0.867623	0.124043	0.20579	-1.23878	0.810456	0.244235	0.311063	-0.658306	1.11844	0.298586	0.563005	-0.715729
PSKH2 s1	392	0.883556	0.88069	1.02604	0.869225	0.720506	0.771471	1.01649	1.22232	1.32998	0.930095	0.0831018	0.282436	-1.55184	0.787067	0.0755761	0.0395192	-0.843488	1.18959	0.159286	0.17537	-0.868264
PSKH2 s2	437	0.857767	1.03464	0	0.810894	0.797882	0	1.0578	1.29673	#DIV/0!	0.630802	0.553403	0.367274	-2.68934	0.804388	0.009201	0.225883	-0.706353	1.17727	0.168948	#DIV/0!	-0.596678
PTK2 s1	48	1.19819	1.05961	1.14406	1.05946	1.39298	0.944801	1.13094	0.76068	1.2109	1.13395	0.0698385	0.0798994	-0.27563	1.13241	0.232824	0.428443	1.89084	1.03417	0.240203	0.828341	-1.32524
PTK2 s2	352	1.07753	0.993676	0.979127	0.910102	0.761482	0.796322	1.18397	1.30492	1.22956	1.01678	0.0531141	0.639185	-0.496432	0.822635	0.0777256	0.0584569	-0.561875	1.23948	0.0610858	0.0210064	-0.237066
PTK2B s1	196	0.884681	1.47131	1.21059	0.818176	1.2212	0.842647	1.08128	1.20481	1.43665	1.18886	0.293919	0.381566	-0.936367	0.960673	0.225951	0.791517	0.531063	1.24092	0.180413	0.146845	-0.804847
PTK2B s2	210	1.26171	1.45061	0.882859	1.06722	1.25373	0.90754	1.18224	1.15704	0.972805	1.19839	0.289122	0.356624	0.00319877	1.07616	0.173267	0.525963	1.44548	1.10403	0.114337	0.255756	-1.07561
PTK7 s1	361	0.86046	1.03224	0.706879	0.8018	0.743106	1.37739	1.07316	1.38908	0.513204	0.866525	0.162764	0.291359	-1.13956	0.974097	0.350489	0.909853	0.637348	0.991816	0.44357	0.97741	-1.14996
PTK7 s2	20	1.8955	1.20065	0.821107	1.80675	0.873973	0.939534	1.04912	1.37379	0.873952	1.30575	0.544853	0.43359	-0.778472	1.20675	0.520645	0.562631	2.47943	1.09895	0.253618	0.568837	-1.39257
PTK9 s1	362	1.45429	1.71768	1.22866	0.784025	0.759215	0.755848	1.8549	2.26244	1.62554	1.46687	0.244756	0.0806789	1.02757	0.766363	0.0153886	0.00144295	-1.00742	1.91429	0.322582	0.0390783	1.85178
PTK9 s2	385	1.03214	1.12061	1.49433	0.839294	0.856918	0.795418	1.22977	1.30772	1.87867	1.21569	0.245329	0.26725	0.704478	0.830543	0.0316698	0.0114432	-0.499262	1.47205	0.354293	0.147364	0.878311
PTK9L s1	333	1.21022	1.44218	1.1807	0.88389	0.615213	1.21437	1.3692	2.3442	0.972273	1.2777	0.143207	0.0783669	0.255366	0.904492	0.30011	0.636842	0.0862369	1.56189	0.705969	0.301977	0.636509
PTK9L s2	402	1.05693	0.905922	1.36492	1.04159	0.913498	1.00551	1.01473	0.991707	1.35743	1.10926	0.233929	0.503472	-0.610343	0.986868	0.0660519	0.763424	0.738467	1.12129	0.20483	0.412913	-1.13067
PXK s1	59	1.02683	1.38674	0.9982	1.08448	0.947114	0.795263	0.946844	1.46417	1.25518	1.13726	0.21653	0.386761	0.169391	0.942285	0.144668	0.560995	0.385474	1.22207	0.260248	0.277491	-0.270123
PXK s2	243	0.717363	1.03868	0.74084	0.770436	0.994023	1.15269	0.931113	1.04493	0.642706	0.832296	0.179122	0.246336	-1.61387	0.972382	0.192043	0.82654	0.623772	0.872916	0.207331	0.399637	-1.84804
RAF1 s1	209	1.15228	1.03723	1.01405	0.839748	0.898559	1.05451	1.37218	1.15433	0.961628	1.06786	0.0740317	0.253307	-0.396783	0.930939	0.110982	0.39385	0.29564	1.16271	0.205404	0.303672	-0.660188
RAF1 s2	245	0.728851	1.2342	0.916738	0.705332	0.901869	1.12106	1.03334	1.3685	0.817746	0.959931	0.25543	0.811327	-1.08559	0.909419	0.207965	0.529331	0.125247	1.0732	0.27753	0.692624	-1.13999
RAGE s1	337	1.19237	1.62702	1.11416	1.15661	1.02771	0.854871	1.03092	1.58316	1.30331	1.31119	0.276305	0.190379	-0.182636	1.01306	0.151403	0.894915	0.945866	1.3058	0.276129	0.195112	-0.663001
DGKB s2	440	1.2417	1.38687	1.42242	0.785185	1.1016	0.874948	1.58141	1.25897	1.62572	1.35033	0.0957409	0.0240026	0.251946	0.920577	0.163066	0.487699	0.213592	1.4887	0.200182	0.0516367	0.131975
RBKS s1	307	1.40723	1.40863	0.916918	0.791356	0.801799	0.929757	1.77825	1.75684	0.98619	1.24426	0.283488	0.27414	0.137195	0.840971	0.0770686	0.0701475	-0.416701	1.5071	0.451244	0.190993	0.470518
RBKS s2	431	1.27066	0.911843	1.42808	0.972788	0.93412	0.774663	1.3062	0.976152	1.84348	1.20353	0.264584	0.314274	-0.0642146	0.893857	0.10502	0.222123	0.00203498	1.37528	0.437772	0.275892	-0.0449375
RET s1	255	1.03227	0.709393	0.973875	0.835842	0.983845	1.30113	1.23501	0.721042	0.748485	0.90518	0.172052	0.440542	-0.912521	1.04027	0.23772	0.796846	1.1613	0.901512	0.289142	0.614984	-1.48588
RET s2	225	0.637961	1.08047	0.670275	0.593945	0.86124	1.13723	1.07411	1.25455	0.589391	0.796236	0.246684	0.288809	-1.72664	0.864139	0.271656	0.477676	-0.233259	0.972684	0.343984	0.903198	-1.38039
RIOK1 s1	355	0.923481	1.30959	0.971533	0.92068	0.974465	0.864417	1.00304	1.3439	1.12392	1.0682	0.210422	0.631054	-0.542758	0.919854	0.0550284	0.12772	0.207869	1.15695	0.172814	0.256338	-0.817204
RIOK1 s2	226	0.899078	1.00893	1.1409	0.930483	1.04018	0.693959	0.966249	0.96996	1.64405	1.0163	0.121081	0.837284	-0.49923	0.888206	0.176939	0.388011	-0.0427047	1.19342	0.390262	0.48111	-0.428501
RIOK2 s1	363	1.17437	1.09739	1.38163	0.977206	1.04089	0.742667	1.20177	1.05428	1.86036	1.2178	0.147012	0.124202	-0.650418	0.920255	0.157058	0.471924	0.211048	1.37214	0.4292	0.271991	-0.420873
RIOK2 s2	456	0.998087	1.00187	1.42594	0.777166	0.890363	0.855486	1.28427	1.12524	1.66682	1.14197	0.245938	0.422714	-0.212966	0.841005	0.0579715	0.0415702	-0.416431	1.35878	0.278374	0.155251	0.00599466
RIOK3 s1	428	1.01715	1.1799	1.57288	0.837096	0.925539	0.892696	1.2151	1.27482	1.76194	1.25664	0.2857	0.260004	0.0122035	0.885111	0.044707	0.0469481	-0.0672163	1.41729	0.299969	0.137579	-0.00874144
RIOK3 s2	334	1.25526	0.821007	1.35134	0.912652	0.782451	0.59389	1.3754	1.04928	2.2754	1.14253	0.282564	0.474413	-0.291239	0.762998	0.160269	0.124577	-1.03406	1.56669	0.635049	0.26223	0.798142
RIPK1 s1	267	1.04769	1.07556	1.01862	0.91967	0.837123	1.13057	1.1392	1.28483	0.900977	1.04729	0.028473	0.102571	-0.641643	0.962456	0.151332	0.709276	0.545177	1.10834	0.19378	0.435025	-1.01616
RIPK1 s2	204	0.83336	1.37198	0.904307	0.853316	1.26091	1.10659	0.976614	1.08809	0.817202	1.03655	0.292652	0.848795	-0.933609	1.07361	0.205791	0.59875	1.42523	0.960634	0.136147	0.66619	-1.70279
RIPK2 s1	151	0.917692	0.972107	0.870754	0.907392	1.06682	0.992724	1.01135	0.911221	0.877136	0.920184	0.0507222	0.112375	-1.07517	0.988978	0.0797787	0.833158	0.755167	0.933237	0.0697634	0.239257	-1.54736
RIPK2 s2	236	1.00839	0.505946	0.829742	0.970992	1.05577	1.11352	1.03851	0.479221	0.745152	0.781359	0.254691	0.275406	-1.62594	1.04676	0.0716899	0.375857	1.21267	0.754295	0.279758	0.267604	-2.16214
ROCK1 s1	445	1.26307	0.953986	1.11331	0.926203	0.672311	0.621582	1.3637	1.41897	1.79108	1.11012	0.154564	0.342533	-1.02931	0.740032	0.163212	0.110106	-1.2159	1.52458	0.232444	0.0596507	0.204274
ROCK1 s2	339	0.999044	0.756998	1.49731	0.943427	0.893043	0.89908	1.05895	0.847662	1.66538	1.08445	0.377473	0.735734	-0.687093	0.91185	0.0275127	0.0309709	0.144499	1.19066	0.424471	0.517994	-0.783316
ROCK2 s1	303	1.01331	1.23755	1.35482	1.10838	0.746413	0.697046	0.914226	1.658	1.94366	1.20189	0.173525	0.181447	0.176136	0.850614	0.224594	0.368415	-0.340352	1.5053	0.531435	0.241341	0.648983
ROCK2 s2	434	1.58965	1.00562	0.847933	1.05485	0.855981	0.798601	1.50699	1.17482	1.06177	1.14774	0.390748	0.579806	-1.1535	0.903144	0.134477	0.338478	0.0755635	1.24786	0.231424	0.204737	-0.768161
ROR1 s1	112	1.1336	1.2423	1.22782	1.12574	0.846339	1.28634	1.00698	1.46786	0.954509	1.20124	0.0590264	0.0274999	0.335492	1.08614	0.222657	0.571814	1.52446	1.14311	0.282455	0.472721	-0.726522
ROR1 s2	16	1.93927	1.27031	1.26396	2.36732	1.12635	1.21381	0.819184	1.12781	1.04131	1.49118	0.388073	0.15968	-0.086849	1.56916	0.692607	0.290621	5.34887	0.9961	0.159201	0.970013	-1.68278
ROR2 s1	40	1.18544	1.00047	3.03605	0.980087	0.795768	1.38239	1.20953	1.25724	2.19623	1.74065	1.12565	0.372528	2.57114	1.05275	0.299985	0.789472	1.26008	1.55433	0.556411	0.226564	0.537451
ROR2 s2	8	2.26363	1.06598	2.23078	1.81011	0.753871	1.00661	1.25054	1.41401	2.21613	1.85346	0.682177	0.162565	0.986347	1.1902	0.551535	0.610924	2.34836	1.62689	0.516799	0.170423	-0.0828712
ROS1 s1	173	1.11759	1.21311	1.10729	1.04093	0.816218	1.1922	1.07364	1.48626	0.928778	1.14599	0.0583512	0.0493407	-0.662887	1.01645	0.189181	0.894105	0.972682	1.16289	0.289258	0.432244	-1.00875
ROS1 s2	293	0.816749	1.28795	1.08416	0.836934	0.947035	1.19597	0.975882	1.35998	0.906513	1.06295	0.236316	0.68982	-0.339129	0.993314	0.183938	0.955523	0.789498	1.08079	0.244261	0.624537	-0.949006
RPS6KA1 s1	376	1.12113	1.87218	1.15601	0.987011	1.02797	0.671312	1.13588	1.82124	1.72202	1.38311	0.423912	0.257984	0.680427	0.895431	0.19517	0.451374	0.0144992	1.55971	0.370388	0.12021	0.551162
RPS6KA1 s2	243	0.894775	1.10796	1.49492	0.98888	1.18867	1.05638	0.904837	0.932103	1.41514	1.16588	0.304236	0.444654	-0.494186	1.07797	0.101629	0.315218	1.45981	1.08403	0.287076	0.662548	-1.31618
RPS6KA2 s1	408	1.06825	1.0769	1.08267	1.01159	0.756701	0.700045	1.05601	1.42315	1.54657	1.07594	0.0072573	0.00303062	-0.524291	0.822779	0.165952	0.205594	-0.560736	1.34191	0.255172	0.146055	-0.0491354
RPS6KA2 s2	441	1.0764	0.859688	0.903268	0.896389	0.860117	0.748553	1.20082	0.999502	1.20669	0.946452	0.114628	0.503402	-1.03887	0.83502	0.0770471	0.0656234	-0.46382	1.13567	0.11796	0.184587	-0.770158
RPS6KA3 s1	459	1.10428	0.937027	1.1036	0.862529	0.821722	0.583084	1.28028	1.14032	1.89269	1.0483	0.0963674	0.476836	-0.905141	0.755778	0.150943	0.107237	-1.09123	1.43777	0.400147	0.198591	0.189395
RPS6KA3 s2	446	0.998702	0.807406	1.08515	0.756227	0.834627	0.639575	1.32064	0.967386	1.69668	0.963753	0.142132	0.701866	-1.27143	0.743476	0.0981492	0.0454933	-1.18863	1.32823	0.364704	0.259371	-0.18115
RPS6KA4 s1	452	1.17047	1.38839	1.50401	0.897151	0.84104	0.730884	1.30465	1.65081	2.0578	1.35429	0.169368	0.0684471	-0.0930301	0.823025	0.0845846	0.0684218	-0.558787	1.67109	0.376985	0.0910509	0.682561
RPS6KA4 s2	194	0.902527	0.959531	1.6301	0.783344	0.849546	0.975822	1.15215	1.12946	1.67049	1.16405	0.404612	0.55524	-0.509524	0.869571	0.0977886	0.147118	-0.190255	1.31737	0.306023	0.214293	-0.418982
RPS6KA5 s1	254	1.20748	1.36603	0.937402	1.09779	0.726266	0.626371	1.09992	1.8809	1.49656	1.17031	0.21672	0.306552	-0.0736215	0.816808	0.248409	0.329723	-0.608012	1.49246	0.390503	0.16058	0.544948
RPS6KA5 s2	408	1.0043	1.14224	0.71816	0.979428	1.43424	0.319337	1.0254	0.796408	2.24891	0.9549	0.216311	0.752585	-1.14964	0.911	0.56059	0.809133	0.137769	1.35691	0.780937	0.511573	0.022037
RPS6KA6 s1	402	0.898703	0.837892	1.45803	0.783699	0.728711	0.710151	1.14675	1.14983	2.05313	1.06488	0.341839	0.773597	-0.997512	0.740853	0.038248	0.00718299	-1.2094	1.4499	0.522415	0.274311	0.114656
RPS6KA6 s2	376	1.29522	0.576309	1.48574	1.04967	0.604356	0.803427	1.23393	0.953592	1.84925	1.11909	0.479616	0.709052	-0.237618	0.819151	0.223073	0.295409	-0.589462	1.34559	0.45815	0.321415	0.00267254
RPS6KB2 s1	368	1.19242	1.0567	1.70899	0.868915	0.829595	0.787813	1.37231	1.27375	2.16929	1.31937	0.34418	0.249259	0.211439	0.828774	0.0405573	0.0181928	-0.513269	1.60511	0.491066	0.166391	0.630634
RPS6KB2 s2	479	1.2862	0.905144	1.69205	0.985231	0.741124	0.963957	1.30548	1.22131	1.75532	1.29447	0.39352	0.324357	0.0515052	0.896771	0.135213	0.317016	0.0251043	1.42737	0.287113	0.123241	-0.0671838
RPS6KC1 s1	404	0.96606	1.08721	1.24092	0.73871	0.971291	0.423069	1.30777	1.11934	2.93313	1.09806	0.13775	0.342833	-0.131785	0.711023	0.275158	0.210523	-1.44558	1.78675	0.997258	0.305147	2.01021
RPS6KC1 s2	213	1.05191	1.02248	0.882838	0.738726	0.845262	0.625778	1.42395	1.20966	1.41078	0.985743	0.0903256	0.810198	-0.969564	0.736589	0.109758	0.0532899	-1.24316	1.34813	0.120103	0.0374582	0.00291684
RPS6KL1 s1	327	1.35738	1.82122	1.2678	1.0359	0.840292	0.613372	1.31034	2.16737	2.06693	1.48214	0.297056	0.106671	-0.13786	0.829855	0.211458	0.298088	-0.504713	1.84821	0.46851	0.0884168	0.924437
RPS6KL1 s2	342	1.64949	1.11675	1.40176	0.936708	0.955882	0.753213	1.76094	1.16829	1.86104	1.38933	0.266586	0.127151	0.621624	0.881934	0.111887	0.209113	-0.0923648	1.59676	0.374421	0.109991	0.649301
RYK s1	143	1.07196	0.803291	1.23961	1.10977	1.03117	0.993059	0.96593	0.779007	1.24827	1.03829	0.2201	0.791631	-0.299229	1.04467	0.0595131	0.323255	1.1961	0.997737	0.236245	0.988269	-1.15456
RYK s2	10	1.42798	1.48642	1.17787	1.18279	1.10644	0.80426	1.2073	1.34343	1.46454	1.36409	0.163897	0.0613925	0.714378	1.03116	0.200177	0.812714	1.08917	1.33842	0.12869	0.0449742	-0.259929
SGK s1	333	1.12869	1.88968	0.860108	0.986394	0.94845	0.862559	1.14426	1.99239	0.997158	1.29283	0.534053	0.442502	0.664248	0.932468	0.0634458	0.206557	0.307743	1.37794	0.537192	0.34724	0.112945
SGK s2	215	1.10328	1.10844	1.67771	1.15797	1.06422	0.873663	0.952774	1.04155	1.92032	1.29648	0.33017	0.260134	0.120666	1.03195	0.144872	0.739243	1.09541	1.30488	0.534831	0.427548	-0.479748
SGK2 s1	413	1.35114	1.28049	1.69122	1.11714	0.900134	1.05871	1.20946	1.42255	1.59743	1.44095	0.219597	0.0736541	0.344289	1.02533	0.11229	0.733716	1.04298	1.40982	0.194299	0.0674363	-0.231876
SGK2 s2	216	1.04932	1.02985	1.3723	1.04618	0.921843	0.911173	1.003	1.11717	1.50608	1.15049	0.192338	0.308119	-0.320388	0.959731	0.0750542	0.450836	0.523601	1.20875	0.263746	0.303979	-0.692567
SGKL s1	437	1.06004	1.10283	1.54335	0.859509	0.818119	0.76865	1.23331	1.34801	2.00787	1.23541	0.267541	0.266979	-0.136919	0.815426	0.0454891	0.0196518	-0.618954	1.52973	0.418032	0.159386	0.406239
SGKL s2	431	1.24778	0.92589	1.39628	0.919399	0.879255	0.762683	1.35717	1.05304	1.83074	1.18998	0.24046	0.304615	-0.713522	0.853779	0.0814052	0.0896404	-0.315289	1.41365	0.391916	0.209047	-0.255395
SH3KBP1 s1	114	0.974862	1.11964	1.3015	1.10394	0.777426	0.876123	0.883076	1.44019	1.48552	1.132	0.16367	0.297259	-0.419988	0.919163	0.167457	0.491069	0.202397	1.2696	0.335503	0.298563	-0.44893
SH3KBP1 s2	159	1.18896	0.980786	1.24002	1.11026	0.899405	0.847929	1.07089	1.09048	1.46241	1.13659	0.137323	0.227067	-0.365076	0.952531	0.139	0.614136	0.466595	1.20793	0.220605	0.244166	-0.680753
SKP2 s1	391	1.27507	1.26965	1.78404	0.673263	1.01474	0.8084	1.89387	1.25121	2.20687	1.44292	0.295429	0.121791	0.499576	0.832135	0.171972	0.232964	-0.486661	1.78398	0.487218	0.108237	1.0882
SKP2 s2	382	1.30135	1.17786	1.40169	0.944814	1.001	0.722468	1.37736	1.17669	1.94015	1.29364	0.112115	0.0453165	-0.400395	0.889427	0.147294	0.323178	-0.033043	1.49807	0.395783	0.161104	0.07334
SLK s1	33	1.05568	1.16955	0.936079	1.37573	0.979382	1.15911	0.767359	1.19417	0.807582	1.05377	0.116745	0.508706	-0.851592	1.17141	0.198459	0.273316	2.19959	0.923036	0.235666	0.628624	-1.86711
SLK s2	7	1.11413	1.02803	0.94557	0.737918	1.01942	1.1392	1.50983	1.00845	0.83003	1.02924	0.0842862	0.608918	-0.835803	0.965513	0.206001	0.799141	0.569382	1.1161	0.352454	0.625861	-0.991575
SMG1 s1	265	0.801894	0.737177	1.35025	0.774402	0.72418	0.710884	1.0355	1.01795	1.89939	0.963106	0.336831	0.86704	-0.53434	0.736488	0.0335001	0.00534415	-1.24825	1.31761	0.503911	0.388937	0.255865
SMG1 s2	340	0.922541	0.750755	1.32081	0.90673	0.778853	0.739023	1.01744	0.963923	1.78724	0.998036	0.292432	0.991776	-1.43402	0.808202	0.0876209	0.0630586	-0.676152	1.2562	0.460673	0.437048	-0.660897
SNARK s1	465	1.05773	1.27677	0.907917	0.970465	0.705745	0.45806	1.08992	1.80911	1.98209	1.08081	0.185507	0.529301	-0.714085	0.711423	0.25625	0.190401	-1.44241	1.62704	0.473132	0.148608	0.972742
SNARK s2	368	1.17672	0.967246	0	0.63795	0.770555	0	1.84453	1.25526	#DIV/0!	0.714654	0.627708	0.51356	-2.28756	0.704253	0.093766	0.155462	-1.49919	1.54989	0.416675	#DIV/0!	0.953249
SNF1LK s1	495	1.24583	1.39025	0.932852	0.988404	1.06837	0.6463	1.26045	1.30129	1.44337	1.18965	0.233819	0.295252	0.275791	0.901024	0.224192	0.524375	0.0587809	1.33504	0.0960204	0.0263039	0.0715325
SNF1LK s2	408	1.31579	1.17694	0	0.84786	1.00283	0	1.55189	1.17362	#DIV/0!	0.830911	0.722931	0.724617	-2.67638	0.925345	0.10958	0.343997	0.251344	1.36276	0.267477	#DIV/0!	-0.432889
SNF1LK2 s1	467	1.00334	0.95199	1.15427	1.00778	0.858915	0.838577	0.995594	1.10836	1.37647	1.03653	0.105147	0.608426	-0.476602	0.901758	0.092381	0.206822	0.0645913	1.16014	0.195644	0.292012	-0.616259
SNF1LK2 s2	365	1.21691	1.05917	1.24869	1.0751	0.913113	0.830773	1.13191	1.15996	1.50305	1.17493	0.101499	0.0962896	-0.362834	0.939661	0.124308	0.488993	0.364698	1.26497	0.20666	0.15651	-0.613458
SNRK s1	478	1.06556	0.986127	1.0673	1.02947	0.779457	0.718019	1.03506	1.26515	1.48645	1.03966	0.0463708	0.276666	-1.6891	0.842316	0.164967	0.239642	-0.406052	1.26222	0.22571	0.181854	-0.781388
SNRK s2	208	0.90818	0.947365	0	1.03378	0.819894	0	0.878507	1.15547	#DIV/0!	0.618515	0.536008	0.342919	-2.22613	0.926836	0.151238	0.349006	0.263149	1.01699	0.195844	#DIV/0!	-0.947877
SPEC2 s1	64	1.16832	1.49024	0.893877	1.50873	0.798167	0.623114	0.774374	1.86707	1.43453	1.18414	0.298495	0.397167	-1.08864	0.976669	0.469015	0.939189	0.657714	1.35866	0.550287	0.376139	-0.526381
SPEC2 s2	236	0.934624	0.969834	1.05366	0.809548	0.802923	0.84457	1.1545	1.20788	1.24757	0.98604	0.0611516	0.730741	-0.999798	0.819014	0.0223792	0.00505789	-0.59055	1.20332	0.0467029	0.0171371	-0.620818
SPHK1 s1	467	1.13869	1.33133	1.06931	0.820962	0.735433	0.749025	1.38702	1.81027	1.4276	1.17978	0.13576	0.148795	-0.332805	0.768473	0.0459617	0.0128829	-0.99071	1.54163	0.233533	0.0567448	0.495664
SPHK1 s2	442	0.985947	1.09187	1.02963	0.958596	0.704217	0.823083	1.02853	1.55047	1.25094	1.03581	0.0532299	0.36407	-0.822845	0.828632	0.12728	0.144945	-0.514395	1.27665	0.261916	0.208827	-0.34472
SPHK2 s1	333	1.51308	1.78647	2.07746	0.986991	1.02357	1.21249	1.53303	1.74533	1.71338	1.79234	0.282233	0.0397866	1.43351	1.07435	0.121024	0.398755	1.43113	1.66391	0.114468	0.00976408	0.380462
SPHK2 s2	396	0.994124	1.33465	1.3675	0.887382	1.21027	0.802941	1.12029	1.10277	1.70311	1.23209	0.20674	0.191277	-0.363686	0.966864	0.214982	0.814504	0.580083	1.30873	0.341664	0.25804	-0.555386
SRC s1	206	0.847987	1.29891	1.61321	0.811461	0.993046	0.612559	1.04501	1.308	2.63356	1.25337	0.384638	0.372102	-0.13217	0.805688	0.190309	0.219009	-0.696053	1.66219	0.851442	0.310293	0.844581
SRC s2	215	0.883706	1.16838	1.07854	0.919866	1.06167	0.750913	0.96069	1.10051	1.43631	1.04354	0.14553	0.655922	-0.889376	0.910817	0.155577	0.4254	0.136319	1.16584	0.244445	0.360925	-0.863509
SRPK1 s1	437	0.934847	0.742697	1.35108	0.924191	0.960926	0.975395	1.01153	0.772897	1.38516	1.00954	0.310991	0.962456	-0.498739	0.953504	0.0263964	0.0927319	0.4743	1.05653	0.3086	0.781097	-0.965712
SRPK1 s2	354	1.09468	1.02356	0.980994	1.02824	0.873385	0.797755	1.06462	1.17194	1.22969	1.03308	0.0574386	0.423626	-0.655189	0.899794	0.11749	0.277649	0.0490391	1.15542	0.08377	0.0847155	-0.752097
SRPK2 s1	393	0.982891	1.05128	1.2194	0.93667	0.998201	0.704215	1.04935	1.05318	1.73157	1.08452	0.121706	0.352099	-0.317419	0.879696	0.155053	0.311149	-0.11009	1.27803	0.39278	0.344952	-0.182949
SRPK2 s2	402	1.06214	0.630436	1.62373	0.908044	0.883253	1.05486	1.1697	0.713766	1.53928	1.10543	0.498058	0.74903	-0.142837	0.94872	0.092754	0.439324	0.436419	1.14092	0.413508	0.614832	-0.721081
STK10 s1	30	1.26897	1.04058	0.907374	1.20213	1.1486	1.03655	1.0556	0.905949	0.875378	1.07231	0.182874	0.564161	-0.630806	1.12909	0.084496	0.118045	1.86457	0.945643	0.0964451	0.431919	-1.68981
STK10 s2	56	1.2243	1.0533	0.740774	1.20559	0.738516	1.02417	1.01552	1.42624	0.723289	1.00613	0.245192	0.969412	-0.776731	0.989427	0.235468	0.945089	0.758724	1.05502	0.353139	0.81257	-1.15247
STK11 s1	446	0.947643	1.05355	1.05552	0.98602	0.956806	0.752359	0.961079	1.10111	1.40295	1.0189	0.061722	0.648787	-0.846689	0.898395	0.127312	0.301002	0.037962	1.15505	0.22582	0.356405	-0.826949
STK11 s2	170	1.17309	1.04999	1.16809	1.23037	0.896698	0.930336	0.953444	1.17095	1.25556	1.13039	0.0696752	0.0834423	0.274022	1.01913	0.183705	0.873464	0.993931	1.12665	0.155853	0.294574	-0.515335
STK11IP s1	138	0.875422	0.889625	2.34714	1.00266	0.698203	0.688246	0.873103	1.27416	3.41032	1.37073	0.845625	0.526941	0.381507	0.796368	0.17872	0.18716	-0.769848	1.85253	1.36391	0.39213	1.5111
STK11IP s2	113	1.07096	0.884277	1.45448	0.932169	0.718275	0.675949	1.14889	1.23111	2.15176	1.13657	0.290711	0.501288	-0.438027	0.775465	0.13735	0.105379	-0.935356	1.51059	0.556794	0.253147	0.485824
STK16 s1	18	1.38476	0.844329	1.0197	1.0637	0.926965	0.743652	1.30183	0.910853	1.3712	1.08293	0.27571	0.654327	-0.733414	0.91144	0.160589	0.440294	0.141251	1.19463	0.248192	0.307309	-0.825168
STK16 s2	142	0.796533	0.849527	0.670586	0.784214	0.908834	0.811537	1.01571	0.934744	0.826315	0.772215	0.0919157	0.0502224	-1.59995	0.834862	0.0655019	0.0486484	-0.465069	0.925589	0.0950279	0.307834	-1.41022
STK17A s1	414	1.02932	0.842816	0.848394	1.03708	0.968668	0.787748	0.992521	0.870077	1.07699	0.906845	0.106107	0.267734	-0.849486	0.931166	0.128827	0.452426	0.297432	0.979861	0.104034	0.769311	-1.12651
STK17A s2	444	1.00612	0.701315	0.853548	0.786379	0.895361	0.710629	1.27943	0.783276	1.20112	0.85366	0.152401	0.238178	-1.41245	0.797456	0.0928627	0.0634706	-0.761232	1.08794	0.266737	0.625585	-0.900645
STK17B s1	409	0.859441	0.78127	1.1866	0.94832	0.78225	0.991732	0.906278	0.998746	1.19649	0.942436	0.215032	0.688453	-1.44461	0.907434	0.110564	0.28409	0.109533	1.03384	0.148254	0.730782	-1.42523
STK17B s2	326	1.00544	0.968583	0.873114	0.910926	0.733853	0.697826	1.10376	1.31986	1.25119	0.949047	0.0682938	0.325443	-0.69207	0.780868	0.114065	0.0796731	-0.89257	1.22494	0.110416	0.0717788	-0.176734
MAP2K1IP1 s1	436	1.45006	1.3805	1.34738	0.804649	0.886873	0.802799	1.80211	1.55659	1.67836	1.39265	0.0524072	0.00588578	-0.558365	0.831441	0.0480153	0.0259976	-0.492158	1.67902	0.122761	0.0107203	0.351522
STK19 s2	359	1.64542	0.778647	1.48035	0.900248	0.563558	0.752698	1.82774	1.38166	1.96673	1.30147	0.460242	0.374237	0.0486669	0.738835	0.168773	0.115567	-1.22538	1.72538	0.305669	0.0544052	1.02117
STK22B s1	437	1.04508	0.875173	1.54221	0.97274	0.871411	0.855108	1.07437	1.00432	1.80353	1.15416	0.346636	0.521682	-0.107296	0.899753	0.0637319	0.112452	0.0487187	1.29407	0.442589	0.368818	-0.247174
STK22B s2	433	1.19997	0.927542	0	0.967429	0.783813	0	1.24037	1.18337	#DIV/0!	0.709172	0.629085	0.507292	-2.65634	0.875621	0.129836	0.295666	-0.142351	1.21187	0.0403059	#DIV/0!	-0.675747
STK22D s1	330	0.804528	1.16802	1.26618	0.968535	1.01571	0.837138	0.830665	1.14995	1.51251	1.07958	0.243205	0.628011	-0.972899	0.940462	0.0925385	0.381079	0.371039	1.16438	0.341154	0.491775	-1.01241
STK22D s2	334	0.74064	1.21229	0	0.7704	1.03339	0	0.96137	1.17312	#DIV/0!	0.650976	0.611098	0.426811	-2.78467	0.901895	0.185962	0.327238	0.0656785	1.06724	0.149728	#DIV/0!	-1.1856
STK24 s1	9	0.82386	0.993874	1.02739	0.567201	0.872673	0.75704	1.4525	1.13889	1.35711	0.948373	0.109126	0.498658	-1.20374	0.732305	0.154231	0.0951224	-1.27708	1.31616	0.160767	0.0764365	-0.157724
STK24 s2	282	0.76949	1.13412	0.556582	0.724899	1.04678	1.01717	1.06151	1.08343	0.547189	0.820063	0.29207	0.397686	-1.79725	0.929617	0.177908	0.563958	0.285166	0.897377	0.30347	0.617354	-1.83594
STK25 s1	114	0.932041	1.57163	1.04577	0.921833	0.966805	1.14449	1.01107	1.62559	0.913744	1.18315	0.341208	0.450678	-1.06382	1.01104	0.117733	0.885892	0.929859	1.18347	0.385968	0.496873	-1.01972
STK25 s2	59	0.957582	0.895256	0.63456	0.747134	0.956072	0.873244	1.28167	0.93639	0.726669	0.829132	0.171362	0.2263	-1.72689	0.858816	0.105214	0.145717	-0.275405	0.981578	0.280248	0.919751	-1.46223
STK29 s1	296	1.04004	1.52979	1.08755	1.01431	1.02386	0.890752	1.02537	1.49414	1.22093	1.21913	0.270091	0.295154	-1.37179	0.976307	0.0742471	0.635987	0.654847	1.24681	0.235455	0.211086	-0.978787
STK29 s2	418	0.922666	0.982263	0.914742	0.828068	0.931132	0.641376	1.11424	1.05491	1.42622	0.93989	0.036909	0.106057	-0.835762	0.800192	0.146876	0.142581	-0.739572	1.19846	0.199466	0.226978	-0.357533
STK3 s1	327	0.82042	0.863656	0.938425	0.763652	1.07865	0.735768	1.07434	0.800684	1.27544	0.874167	0.0597004	0.0675206	-1.02258	0.859356	0.190423	0.32916	-0.271135	1.05015	0.238298	0.750397	-0.855472
STK3 s2	140	0.73178	1.00687	0.73432	0.837889	1.29027	1.15381	0.873362	0.780358	0.636431	0.824324	0.158097	0.194157	-1.30723	1.09399	0.232047	0.5556	1.58662	0.763384	0.119374	0.0753745	-2.03808
STK31 s1	63	1.4813	1.25117	1.04953	1.74953	0.951585	0.863867	0.846685	1.31483	1.21493	1.26067	0.216038	0.171805	-0.124965	1.18833	0.487988	0.572672	2.33354	1.12548	0.246557	0.471034	-1.18852
STK31 s2	269	0.958748	1.3377	0.772568	1.11709	0.779829	1.08073	0.858252	1.71537	0.714859	1.023	0.287991	0.902636	-0.449625	0.99255	0.185118	0.950771	0.783454	1.09616	0.541024	0.787297	-0.825052
STK32B s1	431	1.27967	1.03122	1.47208	0.899527	0.678658	0.788221	1.4226	1.51949	1.86759	1.26099	0.221023	0.177486	0.691486	0.788802	0.110436	0.0803153	-0.829755	1.60323	0.234017	0.0466811	1.21316
STK32B s2	315	1.01158	0.599125	1.3144	1.07171	0.641548	0.87195	0.943893	0.933875	1.50743	0.975035	0.359036	0.915146	-1.61437	0.861735	0.215262	0.381716	-0.252295	1.1284	0.328287	0.567989	-1.18127
STK33 s1	400	1.54743	0.819892	1.09542	0.97548	0.747225	0.792107	1.58632	1.09725	1.38292	1.15425	0.367317	0.542641	0.287201	0.838271	0.120927	0.146488	-0.438078	1.3555	0.245688	0.129091	0.30576
STK33 s2	412	0.938462	0.993463	0	0.8419	0.936661	0	1.1147	1.06064	#DIV/0!	0.643975	0.558376	0.384524	-2.52199	0.889281	0.0670061	0.304813	-0.0341987	1.08767	0.0382207	#DIV/0!	-0.898867
STK38 s1	423	1.3623	1.60117	0.993138	0.862248	0.730078	0.556459	1.57994	2.19315	1.78475	1.31887	0.306335	0.213178	-0.246945	0.716261	0.153362	0.085131	-1.40411	1.85261	0.312188	0.0419006	1.31591
STK38 s2	367	1.28675	1.05363	1.19197	0.817209	0.835424	0.646465	1.57456	1.26119	1.84383	1.17745	0.117238	0.119893	-0.678028	0.766366	0.104236	0.0604015	-1.00739	1.55986	0.2916	0.0797578	0.342518
STK38L s1	364	1.19337	1.14739	1.7734	1.14115	1.15347	1.10484	1.04576	0.994731	1.60511	1.37139	0.34891	0.206551	-0.557697	1.13316	0.0252816	0.0118038	1.89672	1.2152	0.338637	0.385794	-1.09128
STK38L s2	339	1.1124	0.895257	1.69456	1.11306	0.978154	1.3234	0.999402	0.915251	1.28046	1.23407	0.413308	0.430064	0.0517037	1.13821	0.173991	0.302691	1.9367	1.06504	0.191245	0.615516	-1.3326
STK39 s1	159	1.19903	1.34705	1.08049	1.02822	0.934569	0.84431	1.16613	1.44136	1.27973	1.20886	0.133553	0.113548	-0.36654	0.935699	0.0919595	0.349543	0.333327	1.29574	0.138315	0.0657971	-0.519686
STK39 s2	284	1.04238	1.294	0.833921	1.03937	1.16869	1.15288	1.0029	1.10722	0.723336	1.05676	0.230375	0.71109	-0.563508	1.12031	0.0705468	0.09804	1.79505	0.944483	0.198494	0.675934	-1.6798
STK4 s1	131	0.927685	1.18397	0.901548	0.803954	0.745187	0.674549	1.1539	1.58882	1.33652	1.0044	0.156057	0.96549	-0.802629	0.74123	0.0647934	0.0202653	-1.20641	1.35975	0.218386	0.104022	0.109028
STK4 s2	335	0.856786	1.28215	0.581829	0.836671	0.952877	1.25089	1.02404	1.34556	0.465132	0.906922	0.352842	0.692564	-1.03313	1.01348	0.213656	0.92296	0.949166	0.94491	0.445514	0.850261	-1.42993
STK6 s1	99	0.811157	0.689228	1.14078	0.746428	0.69004	1.16665	1.08672	0.998823	0.97783	0.880389	0.233603	0.468722	-1.6115	0.867706	0.260423	0.471731	-0.205023	1.02112	0.0577677	0.591276	-1.38249
STK6 s2	124	1.02738	1.34186	1.02544	1.16801	0.600405	1.0456	0.879598	2.23493	0.980721	1.13156	0.182131	0.337401	-0.518604	0.938003	0.298706	0.753637	0.351568	1.36508	0.755005	0.490431	-0.162791
SYK s1	236	1.15873	1.46914	1.09948	1.10967	1.13707	0.969204	1.04421	1.29205	1.13441	1.24245	0.198545	0.168708	0.276066	1.07198	0.0900534	0.300462	1.41234	1.15689	0.125439	0.162636	-0.830546
SYK s2	260	1.068	1.25376	1.17495	1.04981	1.3208	0.80854	1.01733	0.949242	1.45317	1.16557	0.0932335	0.0914295	-0.667629	1.05972	0.256276	0.725562	1.31527	1.13992	0.273417	0.468943	-1.16977
TAO1 s1	121	0.866554	0.962982	0.898857	0.781086	0.834545	0.776164	1.10942	1.1539	1.15808	0.909464	0.049081	0.0855763	-0.988204	0.797265	0.0323788	0.0083955	-0.762749	1.14047	0.0269654	0.0120623	-0.593606
TAO1 s2	235	0.546856	1.10612	0.629164	0.561809	0.841499	0.874197	0.973385	1.31447	0.719704	0.760714	0.30195	0.303531	-1.60564	0.759168	0.171699	0.135763	-1.06438	1.00252	0.29845	0.989664	-1.05936
TAOK3 s1	102	1.39559	1.16267	1.17255	1.15995	1.07391	1.32231	1.20314	1.08266	0.886743	1.2436	0.131714	0.0851835	0.599131	1.18539	0.126137	0.125835	2.31029	1.05751	0.15969	0.59642	-1.05916
TAOK3 s2	4	0	1.38409	1.11804	0	1.30117	1.09814	#DIV/0!	1.06373	1.01812	0.834046	0.734452	0.733285	-2.59342	1.19966	0.143559	0.669382	2.42325	1.04093	0.0322509	#DIV/0!	-1.76003
TBK1 s1	105	0.958364	0.654531	1.04425	0.989536	1.0144	0.725361	0.968499	0.645241	1.43962	0.885714	0.204764	0.435675	-1.43475	0.909765	0.160182	0.432109	0.127986	1.01779	0.399479	0.945545	-1.31878
TBK1 s2	323	1.09434	1.19815	0.696071	0.865499	0.788422	1.06429	1.2644	1.51968	0.654024	0.996186	0.26504	0.982379	-1.02248	0.90607	0.142338	0.371417	0.0987355	1.14604	0.444801	0.626928	-0.874265
TEC s1	191	0.945685	1.09873	0.921307	0.884201	1.02806	1.04524	1.06954	1.06874	0.881433	0.988573	0.096171	0.855989	-0.578072	0.985832	0.0884335	0.80746	0.730264	1.00657	0.108372	0.925961	-1.1397
TEC s2	166	0.757704	1.00109	0.767305	0.796221	0.880588	0.959822	0.951625	1.13685	0.799424	0.842034	0.137833	0.185554	-1.44364	0.878877	0.0818138	0.124344	-0.11657	0.962632	0.16898	0.738578	-1.41007
TEK s1	286	1.04053	1.01696	1.16964	0.853626	0.980901	1.08486	1.21895	1.03676	1.07815	1.07571	0.0821963	0.251684	-0.716121	0.973129	0.115813	0.726659	0.629686	1.11129	0.0955059	0.181043	-1.08191
TEK s2	203	0.957118	1.35621	0.850376	0.943624	1.02151	1.00623	1.0143	1.32765	0.845111	1.05457	0.266628	0.756859	-0.614762	0.990455	0.0412708	0.727477	0.766868	1.06236	0.244834	0.702227	-1.21509
TESK1 s1	233	1.02651	0.866497	2.06052	0.80255	0.762917	0.795642	1.27906	1.13577	2.58975	1.31784	0.648133	0.48512	0.847512	0.787036	0.0211718	0.00327824	-0.843737	1.66819	0.801303	0.285483	1.37715
TESK1 s2	92	0.928423	1.16407	0.914916	0.852373	0.819137	0.668903	1.08922	1.42109	1.36779	1.00247	0.140113	0.978417	-0.707108	0.780138	0.0977551	0.0600238	-0.898356	1.2927	0.178222	0.104557	-0.104156
TESK2 s1	261	0.943175	1.05409	1.05739	0.960542	0.923779	1.07948	0.98192	1.14106	0.979534	1.01822	0.0650112	0.67536	-0.795662	0.987935	0.0813868	0.821359	0.746911	1.03417	0.0925783	0.588059	-1.32331
TESK2 s2	118	1.13819	0.896987	0.975734	1.13473	1.01907	0.945201	1.00305	0.880198	1.0323	1.00364	0.123001	0.963798	-0.345216	1.033	0.0955279	0.610341	1.10373	0.971852	0.0807101	0.607192	-1.12884
TGFBR1 s1	391	0.898787	0.976919	1.04711	0.655706	0.751739	1.36776	1.37072	1.29955	0.765569	0.974272	0.0741979	0.609115	-0.889723	0.925067	0.386376	0.768905	0.249145	1.14528	0.330757	0.526257	-0.72961
TGFBR1 s2	232	0.783369	1.12299	0.817103	0.799517	0.828797	0.93067	0.979803	1.35496	0.877973	0.90782	0.187104	0.483371	-1.14653	0.852995	0.0688435	0.0659536	-0.321498	1.07091	0.251209	0.673249	-0.982884
TGFBR2 s1	289	0.991269	1.00665	0.799224	0.85412	0.796521	1.3848	1.16057	1.26381	0.577142	0.93238	0.115573	0.417528	-1.45161	1.01181	0.324295	0.955431	0.93597	1.00051	0.37026	0.998325	-1.52535
TGFBR2 s2	160	0.843988	1.22398	1.23219	0.875188	1.00299	1.21602	0.964351	1.22033	1.0133	1.10005	0.221797	0.516411	-0.25423	1.0314	0.172181	0.782026	1.09104	1.06599	0.13588	0.488775	-1.08132
TK1 s1	442	1.13372	0.932546	1.2807	1.0208	0.852585	0.626131	1.11061	1.09379	2.04543	1.11566	0.17478	0.370374	-0.31088	0.833172	0.19805	0.281959	-0.478445	1.41661	0.544636	0.316314	0.261826
TK1 s2	411	0.820274	0.955117	1.11921	0.948857	1.0832	0.780345	0.864486	0.881752	1.43426	0.964868	0.149709	0.723775	-1.2322	0.937468	0.15175	0.549446	0.347334	1.06016	0.324087	0.778292	-1.24449
TK2 s1	439	0.926436	0.944625	1.08847	0.886953	0.723798	0.671144	1.04451	1.30509	1.62182	0.986511	0.0887681	0.817028	-0.490053	0.760632	0.112521	0.0664041	-1.0528	1.32381	0.289106	0.191925	0.231641
TK2 s2	412	1.21773	0.913974	0.907616	0.977121	0.743985	0.717507	1.24625	1.22849	1.26496	1.01311	0.17724	0.909789	-1.21535	0.812871	0.14286	0.151368	-0.639185	1.24656	0.0182381	0.00181884	-0.684903
TLK1 s1	100	1.05719	0.684107	1.09431	0.921141	1.22266	0.731147	1.1477	0.559524	1.49671	0.945204	0.226877	0.716343	-0.789291	0.958316	0.247856	0.798259	0.512398	1.06798	0.473651	0.826885	-0.879942
TLK1 s2	98	1.07142	0.774163	0.722575	1.21183	1.09364	1.3406	0.884133	0.707879	0.538993	0.856053	0.188288	0.316516	-1.30693	1.21536	0.123521	0.0943881	2.54756	0.710335	0.172583	0.100759	-2.41993
TNIK s1	142	0.929657	1.26728	0.958305	0.868619	0.818679	0.815095	1.07027	1.54796	1.1757	1.05175	0.187207	0.679332	-0.344331	0.834131	0.0299212	0.0106736	-0.470853	1.26464	0.250959	0.20931	-0.150081
TNIK s2	63	0.935164	0.943769	0.860795	0.542876	1.17421	0.909224	1.72261	0.803751	0.946735	0.913243	0.0456244	0.0811256	-0.808667	0.875435	0.317019	0.566366	-0.143821	1.1577	0.494425	0.636138	-0.406764
TNK1 s1	180	0.958249	0.759037	0.920328	0.991633	0.817811	1.12248	0.966335	0.928132	0.819903	0.879205	0.105782	0.186547	-0.951224	0.977309	0.152841	0.821106	0.66278	0.90479	0.0759552	0.162083	-1.39441
TNK1 s2	74	0.896027	0.974802	0.802181	0.645867	0.767453	0.993307	1.38732	1.27018	0.807585	0.891003	0.0864201	0.16055	-1.00402	0.802209	0.176309	0.191473	-0.7236	1.15503	0.306543	0.473433	-0.478322
TNK2 s1	95	1.08919	1.58313	1.828	1.09997	1.14133	1.08872	0.990203	1.38709	1.67904	1.50011	0.376337	0.147975	1.21058	1.11001	0.0277058	0.0204962	1.71343	1.35211	0.34575	0.219794	-0.285536
TNK2 s2	5	2.42403	1.55062	1.3367	1.57795	1.31258	0.898922	1.53619	1.18135	1.487	1.77045	0.576037	0.146473	0.234157	1.26315	0.3422	0.314388	2.92596	1.40151	0.192247	0.0686427	-1.4006
TNNI3K s1	236	1.02713	1.76557	1.14028	1.02261	0.782612	0.753768	1.00442	2.256	1.51277	1.31099	0.397723	0.308345	0.706164	0.852998	0.147597	0.226657	-0.321476	1.59106	0.629456	0.245383	0.962026
TNNI3K s2	49	1.3852	0.990919	1.1099	0.730995	1.025	0.785994	1.89496	0.966748	1.4121	1.16201	0.20224	0.299669	-0.333825	0.84733	0.156307	0.232766	-0.366346	1.4246	0.46423	0.254004	0.100515
TPK1 s1	404	1.19701	1.2245	1.48787	0.937162	0.844929	0.770002	1.27728	1.44924	1.93229	1.30313	0.160578	0.0821755	1.05153	0.850698	0.0837288	0.0907832	-0.339685	1.55293	0.339596	0.106099	1.11919
TPK1 s2	391	0.977524	0.92291	1.541	0.95992	0.867579	0.877268	1.01834	1.06378	1.75659	1.14714	0.342181	0.534011	0.178788	0.901589	0.0507475	0.0783614	0.0632554	1.27957	0.413737	0.362436	-0.0711784
TRAD s1	404	0.915108	1.13026	1.49285	0.928833	0.89212	0.87858	0.985223	1.26693	1.69916	1.1794	0.291988	0.398718	0.0585658	0.899844	0.0260017	0.0217364	0.0494389	1.3171	0.359602	0.266237	-0.140249
TRAD s2	406	1.34802	1.22647	1.15311	1.06077	0.788402	0.768463	1.2708	1.55564	1.50054	1.24253	0.098443	0.0507706	-0.65646	0.872544	0.16331	0.309027	-0.166716	1.44233	0.151081	0.036757	-0.13174
TSKS s1	73	1.32843	1.55204	0.834165	1.14585	0.904985	0.715838	1.15934	1.71499	1.1653	1.23821	0.367344	0.378071	-0.809779	0.922226	0.215525	0.59576	0.226649	1.34654	0.319101	0.200706	-0.495771
TSKS s2	50	1.15231	1.21522	1.63752	0.777396	1.12477	0.664736	1.48227	1.08041	2.46342	1.33502	0.263859	0.158902	0.469969	0.855634	0.23979	0.406532	-0.300599	1.67537	0.711437	0.241852	1.02495
TTBK1 s1	403	1.15946	1.2463	1.14139	0.917301	0.812397	0.558058	1.264	1.5341	2.04529	1.18238	0.056086	0.0301056	-0.240613	0.762585	0.184729	0.155934	-1.03733	1.61446	0.396796	0.115427	0.847813
TTBK1 s2	379	1.38395	1.01569	0	0.861345	0.973183	0	1.60673	1.04368	#DIV/0!	0.799879	0.71677	0.676446	-2.34207	0.917264	0.0790814	0.333725	0.18736	1.3252	0.398139	#DIV/0!	-0.371104
TTBK2 s1	389	0.965958	0.668465	1.12119	0.794499	0.655979	0.691076	1.21581	1.01903	1.62238	0.918536	0.230056	0.602121	-1.60335	0.713851	0.0720136	0.0204659	-1.42319	1.28574	0.307691	0.248997	-0.478845
TTBK2 s2	432	1.07108	0.974919	0	0.814564	1.14492	0	1.31492	0.851516	#DIV/0!	0.682001	0.592584	0.450767	-2.1269	0.979742	0.233598	0.415235	0.682046	1.08322	0.327673	#DIV/0!	-0.81148
TTK s1	8	0.896402	1.40564	1.56133	0.407782	1.48741	0.579002	2.19824	0.945026	2.69659	1.28779	0.347777	0.288169	0.364837	0.824732	0.580249	0.653039	-0.545273	1.94662	0.902484	0.210897	2.2389
TTK s2	284	1.01781	0.991863	1.57312	0.861206	1.37016	0.668754	1.18184	0.723902	2.35232	1.19427	0.328358	0.41325	-0.272076	0.966708	0.362411	0.888196	0.57884	1.41935	0.839791	0.478256	0.00325708
TYK2 s1	263	0.736319	0.582839	0.815365	0.600668	0.606311	1.01041	1.22583	0.961287	0.806962	0.711508	0.118232	0.0516841	-1.80635	0.739131	0.234954	0.194384	-1.22303	0.998028	0.211839	0.988598	-1.05064
TYK2 s2	77	0.609659	0.930366	0.782926	0.601955	0.72378	0.84564	1.0128	1.28543	0.925838	0.774317	0.160527	0.135257	-1.64285	0.723792	0.121842	0.0591655	-1.34448	1.07469	0.187613	0.561754	-0.838664
TYRO3 s1	19	1.06638	0.737088	1.33259	0.772277	0.820086	1.02705	1.38082	0.898793	1.29749	1.04535	0.298307	0.816947	-0.687746	0.873139	0.135421	0.24615	-0.162002	1.19237	0.257636	0.325154	-0.668001
TYRO3 s2	78	0.935311	1.01152	1.1324	0.93898	1.0426	0.820314	0.996093	0.970196	1.38045	1.02641	0.0993834	0.690507	-0.229234	0.933963	0.111227	0.411895	0.319584	1.11558	0.229747	0.475443	-0.549728
UCK1 s1	293	1.34791	0.788851	0.441878	1.03921	0.961081	0.593817	1.29706	0.820795	0.744132	0.859546	0.457135	0.64781	-1.21814	0.864702	0.237823	0.428322	-0.228808	0.953995	0.299563	0.815151	-1.33932
UCK1 s2	397	0.910055	0.70027	0.657253	0.840441	0.829361	0.599442	1.08283	0.844348	1.09644	0.755859	0.135258	0.0888826	-1.61045	0.756415	0.136055	0.0901521	-1.08619	1.00787	0.14178	0.932145	-1.02655
UGP2 s1	438	1.00436	1.25404	1.53134	0.965944	0.819356	0.893245	1.03977	1.53052	1.71436	1.26324	0.263613	0.225837	-0.349105	0.892848	0.0732948	0.126939	-0.00595251	1.42821	0.348737	0.167293	-0.20133
UGP2 s2	474	1.01146	1.06284	1.51306	0.929308	1.14587	1.03617	1.08841	0.927539	1.46023	1.19579	0.275961	0.344099	0.583728	1.03712	0.108285	0.612914	1.13632	1.15873	0.273221	0.420262	-0.402859
ULK1 s1	6	0.698266	1.13331	1.59999	0.347204	0.902644	0.868143	2.01111	1.25555	1.84301	1.14386	0.450956	0.63609	-0.525222	0.705997	0.311203	0.243412	-1.48537	1.70322	0.396705	0.0917186	1.12818
ULK1 s2	171	1.05614	0.992703	1.28023	1.15765	0.985467	0.78037	0.912311	1.00734	1.64054	1.10969	0.151059	0.335448	-0.432021	0.974496	0.18888	0.836843	0.640508	1.18673	0.395873	0.499768	-0.710222
ULK2 s1	38	0.897968	0.49459	1.19268	0.456545	0.614531	0.885123	1.96688	0.804825	1.34747	0.861745	0.350449	0.564949	-1.11462	0.652066	0.21674	0.108669	-1.91238	1.37306	0.581447	0.382139	0.431051
ULK2 s2	67	1.36618	0.289099	0.908248	1.29802	0.434344	1.31553	1.05251	0.665599	0.690402	0.85451	0.540549	0.686927	-1.61799	1.01597	0.503777	0.961211	0.968862	0.802837	0.216578	0.255559	-2.23824
UMP-CMP s1	428	0.919418	1.51922	0.888156	0.84378	0.768069	0.849571	1.08964	1.97797	1.04542	1.10893	0.355665	0.648786	-0.408598	0.820473	0.0454755	0.0207257	-0.578993	1.37101	0.526111	0.346359	0.0530073
UMP-CMP s2	380	1.06776	0.676537	1.19941	0.960231	0.846228	0.882229	1.11198	0.799473	1.35952	0.981235	0.271963	0.915795	-0.888198	0.896229	0.0582764	0.0910046	0.0208183	1.09033	0.280653	0.633288	-0.978715
UMPK s1	405	1.0456	0.934534	0.764556	0.889481	0.942919	0.854522	1.17551	0.991108	0.894718	0.914896	0.141546	0.407046	-1.10802	0.895641	0.0445192	0.0556462	0.0161577	1.02045	0.142679	0.82713	-1.19266
UMPK s2	394	0.843366	0.843344	1.10946	0.867633	0.863087	0.761101	0.972031	0.977125	1.45771	0.932057	0.153637	0.523748	-0.738411	0.830607	0.0602369	0.0396607	-0.498758	1.13562	0.278946	0.488376	-0.512675
URKL1 s1	56	0.983614	1.73605	1.16687	1.20626	0.861695	0.786472	0.815426	2.01469	1.48367	1.29551	0.392369	0.321984	0.0110627	0.951475	0.223831	0.743377	0.458236	1.43793	0.600941	0.334124	-0.0515249
URKL1 s2	419	1.2052	0.910883	1.38192	1.1159	1.16457	0.804983	1.08003	0.782163	1.71671	1.166	0.237953	0.350405	0.0582961	1.02848	0.195081	0.823968	1.06796	1.19297	0.477399	0.556341	-0.594197
VRK1 s1	436	1.00406	1.23833	1.04963	0.901363	0.888459	0.708496	1.11394	1.39379	1.4815	1.09734	0.124205	0.307523	-0.694359	0.832773	0.10782	0.115126	-0.48161	1.32974	0.191968	0.0968432	-0.304605
VRK1 s2	476	1.03442	1.11141	0	0.646057	1.00512	0	1.60112	1.10575	#DIV/0!	0.715276	0.620642	0.510162	-2.43904	0.82559	0.253899	0.265894	-0.538477	1.35343	0.350283	#DIV/0!	0.00380406
VRK2 s1	412	1.21385	1.14026	1.18191	0.814741	1.1612	0.64602	1.48986	0.981965	1.82952	1.17867	0.0369032	0.0139232	0.235488	0.873988	0.262651	0.493388	-0.155284	1.43378	0.426553	0.22023	0.494054
VRK2 s2	360	1.24316	1.24796	0	0.782157	1.45051	0	1.5894	0.860363	#DIV/0!	0.830374	0.719129	0.72246	-1.18709	1.11633	0.472594	0.603814	1.76328	1.22488	0.515508	#DIV/0!	-0.115553
VRK3 s1	446	1.03024	0.679535	1.79184	0.841137	0.911103	0.805083	1.22482	0.745838	2.22566	1.16721	0.568663	0.661182	-0.610852	0.852441	0.0539064	0.0417222	-0.325882	1.39877	0.755093	0.4569	-0.182141
VRK3 s2	442	1.12637	0.888885	0	0.722863	1.101	0	1.55821	0.807344	#DIV/0!	0.671751	0.593748	0.439339	-2.35919	0.911931	0.267383	0.348699	0.145137	1.18278	0.53094	#DIV/0!	-0.502741
WNK1 s1	337	1.13997	0.610334	0.992989	0.785854	1.22931	0.950305	1.45061	0.496485	1.04492	0.91443	0.273416	0.642088	-0.931621	0.988489	0.22418	0.937238	0.7513	0.997337	0.478839	0.993189	-1.15848
WNK1 s2	30	0.982124	0.859783	0.492597	0.76258	0.897085	1.23832	1.2879	0.958419	0.397795	0.778168	0.254765	0.27054	-1.68906	0.965994	0.24524	0.83257	0.573192	0.88137	0.450025	0.692764	-1.68678
WNK3 s1	310	0.79107	0.525688	1.12286	0.702877	0.842566	0.868854	1.12548	0.623913	1.29235	0.813207	0.299203	0.392599	-1.90496	0.804766	0.089212	0.0630858	-0.703361	1.01391	0.347903	0.95108	-1.419
WNK3 s2	222	0.816367	0.736678	0.648063	0.769809	0.739303	0.977321	1.06048	0.99645	0.663102	0.733703	0.0841917	0.0317406	-1.73706	0.828811	0.129515	0.149232	-0.512978	0.906677	0.213358	0.527786	-1.44434
WNK4 s1	211	1.17303	1.18497	0.712514	1.06188	1.27803	0.751853	1.10467	0.927187	0.947677	1.0235	0.269392	0.893746	-1.06107	1.03059	0.264479	0.85976	1.08461	0.993179	0.0970992	0.914281	-1.66353
WNK4 s2	15	1.16047	1.25758	0.780781	0.752738	1.01817	0.939794	1.54166	1.23513	0.8308	1.06628	0.251969	0.693373	-0.638003	0.903569	0.136375	0.34535	0.0789309	1.20253	0.356549	0.428914	-0.637481
XYLB s1	415	1.21827	0.939395	1.09859	0.987067	0.943082	0.682393	1.23424	0.996091	1.60991	1.08542	0.139905	0.40114	-0.582055	0.870847	0.164681	0.307274	-0.180149	1.28008	0.309466	0.257507	-0.344207
XYLB s2	462	0.903809	0.79252	1.06938	0.908897	0.757344	0.744497	0.994402	1.04645	1.43638	0.921904	0.139315	0.433997	-1.21332	0.803579	0.0914337	0.0652407	-0.712755	1.15908	0.241559	0.372202	-0.705283
YES1 s1	223	0.982107	0.954934	0.985359	0.887522	0.776	1.24181	1.10657	1.23059	0.793486	0.974133	0.0167062	0.115456	-1.02331	0.968444	0.243221	0.843069	0.592591	1.04355	0.225262	0.769603	-1.27692
YES1 s2	151	0.988215	1.22651	0.814882	1.04243	0.933131	0.888188	0.947995	1.31441	0.917466	1.00987	0.206668	0.941608	-0.51602	0.954582	0.0793253	0.425858	0.482832	1.05996	0.220888	0.684542	-0.974136
ZAK s1	195	0.919625	1.49122	0.71374	1.02636	0.896263	0.86553	0.896003	1.66382	0.824629	1.04153	0.402819	0.874731	-0.998263	0.929386	0.0853799	0.288363	0.283338	1.12815	0.465273	0.680366	-1.11641
ZAK s2	205	0.798486	0.935518	0.732352	0.720775	0.923131	0.839899	1.10782	1.01342	0.871953	0.822118	0.103624	0.0969493	-1.35753	0.827935	0.101707	0.0994025	-0.519915	0.997729	0.118712	0.976577	-1.12258
